# Supplementary material for: Measurement accuracy and reliability of self-reported versus measured weight and height among adults in Malaysia: Findings from a nationwide blood pressure screening programme
Source: PLoS One. 2023 Jan 17;18(1):e0280483. doi: 10.1371/journal.pone.0280483 (PMC9844876; doi:10.1371/journal.pone.0280483)
Supplement: S1 Dataset — (XLSX) [file pone.0280483.s001.xlsx]

## Sheet: Sheet1
age_in_years	gender	ethnicity	occupation	highest_education	self_report_height_in_cm	self_report_weight_in_kg	measured_height_in_cm	measured_weight_in_kg	BMI_Measured	bmicategory_2
51	female	Chinese	Professional worker	SEcondary	170	71	170	71	24.5675	23-27.49
19	male	Chinese	College/University student	SEcondary	164.4	48.2	161.6	48.1	18.4188	<18.5
31	male	Chinese	Professional worker	SEcondary	175	90	175	104.5	34.1224	>=27.5
31	male	Chinese	Skilled worker	SEcondary	169	74	167.3	75.4	26.9389	23-27.49
34	female	Chinese	Professional worker	SEcondary	157	60	157	61.5	24.9503	23-27.49
37	male	Chinese	Professional worker	SEcondary	162	68	163.8	65.6	24.4498	23-27.49
40	female	Chinese	Professional worker	SEcondary	159	60	159.8	59.6	23.3396	23-27.49
41	female	Chinese	Skilled worker	SEcondary	153	55	154	56.7	23.9079	23-27.49
21	female	Malay	Housewife	SEcondary	153	67	157	68.8	27.9119	>=27.5
21	female	Malay	Housewife	SEcondary	152	67	152	72.6	31.4231	>=27.5
19	male	Malay	Housewife	SEcondary	169	65	172	64.6	21.8361	18.5-22.99
20	female	Malay	Housewife	SEcondary	154	39	156	40	16.4366	<18.5
21	female	Malay	Housewife	SEcondary	172	62	174	64.4	21.271	18.5-22.99
21	female	Indian	Housewife	SEcondary	147	36	147	40.4	18.6959	18.5-22.99
22	female	Malay	Housewife	SEcondary	158	53	160	53.5	20.8984	18.5-22.99
22	male	Malay	Housewife	SEcondary	175	60	175	60.8	19.8531	18.5-22.99
22	female	Malay	Housewife	SEcondary	162	59.1	162	59.1	22.5194	18.5-22.99
22	male	Indian	Housewife	SEcondary	161	55	160	57.3	22.3828	18.5-22.99
22	female	Malay	Housewife	SEcondary	153	45	152	46	19.91	18.5-22.99
23	female	Indian	Housewife	SEcondary	158	61.7	158	61.7	24.7156	23-27.49
30			College/University student	SEcondary	158	55	158	55	22.0317	18.5-22.99
37	male	Indian	Unskilled worker	SEcondary	175	78	175	78.5	25.6327	23-27.49
20	female	Malay	Unskilled worker	SEcondary	166	55	168	57.7	20.4436	18.5-22.99
20	male	Chinese	College/University student	SEcondary	181	65	181	64	19.5354	18.5-22.99
30	female	Chinese	College/University student	SEcondary	137	57	157.7	57	22.9198	18.5-22.99
30	male	Malay	Unskilled worker	SEcondary	172	63	172.8	65.6	21.9693	18.5-22.99
36	male	Chinese	Unskilled worker	SEcondary	167	69	166	79	28.6689	>=27.5
40	female	Malay	Unskilled worker	SEcondary	179	68	178	72	22.7244	18.5-22.99
43	male	Chinese	Unskilled worker	SEcondary	165	60	161	64.7	24.9605	23-27.49
24	male	Chinese	Housewife	SEcondary	175	58	173	58.7	19.6131	18.5-22.99
25	female	Chinese	College/University student	SEcondary	155	47	158	46.3	18.5467	18.5-22.99
25	female	Malay	College/University student	SEcondary	158	79	158	69.6	27.8801	>=27.5
31	male	Chinese	Unskilled worker	SEcondary	168	71	169.2	71	24.8003	23-27.49
37	female	Malay	College/University student	SEcondary	168	75	170	78.1	27.0242	23-27.49
39	female	Chinese	Unskilled worker	SEcondary	167	83.6	165	83.8	30.7805	>=27.5
41	female	Indian	Unskilled worker	SEcondary	155	76.5	157.8	76	30.5211	>=27.5
60	male	Chinese	Professional worker	SEcondary	158	70	172	74.6	25.2163	23-27.49
19	female	Malay	Housewife	SEcondary	155	57	157	56.2	22.8001	18.5-22.99
20	male	Malay	Housewife	SEcondary	161	45	164	47	17.4747	<18.5
20	female	Malay	Housewife	SEcondary	163	45	163	45.2	17.0123	<18.5
20	female	Malay	Housewife	SEcondary	163	51	163	52	19.5717	18.5-22.99
23	female	Malay	Housewife	SEcondary	160	50	162	49.3	18.7852	18.5-22.99
23	female	Malay	College/University student	SEcondary	157.1	47.4	151.1	47.4	20.7611	18.5-22.99
24	male	Chinese	College/University student	SEcondary	164	70	164	72.2	26.8441	23-27.49
23	female	Indian	Housewife	SEcondary	162	55	161	59.2	22.8386	18.5-22.99
	male	Chinese	College/University student	SEcondary	167.9	83.7	167	53.7	19.2549	18.5-22.99
19	female	Chinese	College/University student	SEcondary	150	49	151	48	21.0517	18.5-22.99
19	female	Chinese	College/University student	SEcondary	154	52	154.4	53.3	22.358	18.5-22.99
20	female	Chinese	College/University student	SEcondary	160	60	161.3	59.5	22.8691	18.5-22.99
20	female	Chinese	College/University student	SEcondary	151	60	151	59.8	26.2269	23-27.49
20	female	Chinese	College/University student	SEcondary	159	50	157.6	50.5	20.3319	18.5-22.99
26	male	Chinese	Professional worker	SEcondary	161	51	161.4	50.7	19.4626	18.5-22.99
38	female	Chinese	Professional worker	SEcondary	155.3	69.7	156.2	68.9	28.2395	>=27.5
39	female	Chinese	Skilled worker	SEcondary	150	51	151.6	52.5	22.8434	18.5-22.99
42	male	Chinese	Skilled worker	SEcondary	160	90	161	81.4	31.4031	>=27.5
42	female	Chinese	Professional worker	SEcondary	150	65	151	66.1	28.99	>=27.5
49	female	Chinese	Professional worker	SEcondary	152	59	150.6	59.2	26.1019	23-27.49
51	female	Malay	Professional worker	SEcondary	164	65	163.7	66.4	24.7783	23-27.49
52	female	Malay	Professional worker	SEcondary	159	67	157.9	66	26.4716	23-27.49
55	male	Chinese	Retired	SEcondary	167	70	166.3	68.1	24.6242	23-27.49
57	male	Chinese	Professional worker	SEcondary	156	56	157.4	67.4	27.2051	23-27.49
19	female	Chinese	College/University student	SEcondary	160	62.7	163	62.7	23.5989	23-27.49
19	female	Chinese	College/University student	SEcondary	159	56	161.3	54.5	20.9473	18.5-22.99
19	female	Chinese	College/University student	SEcondary	151	48	152.6	46	19.7537	18.5-22.99
19	female	Chinese	College/University student	SEcondary	151	50	152.6	48.7	20.9132	18.5-22.99
19	female	Chinese	College/University student	SEcondary	161	50	162.3	50.5	19.1714	18.5-22.99
19	male	Chinese	College/University student	SEcondary	160	58	161	55.9	21.5655	18.5-22.99
19	female	Chinese	College/University student	SEcondary	161	60	162	61.5	23.4339	23-27.49
19	female	Chinese	College/University student	SEcondary	148	46	149	47.8	21.5306	18.5-22.99
19	female	Chinese	College/University student	SEcondary	158	55	158.9	55.8	22.0997	18.5-22.99
19	male	Chinese	College/University student	SEcondary	164	48.5	164.4	48.1	17.7968	<18.5
19	female	Chinese	College/University student	SEcondary	157	54	157.4	52	20.9891	18.5-22.99
19	male	Chinese	Unskilled worker	SEcondary	167	65	167.2	70.4	25.1826	23-27.49
19	female	Chinese	College/University student	SEcondary	158	56	158.1	55.9	22.3639	18.5-22.99
19	female	Chinese	College/University student	SEcondary	158	51	158.1	52	20.8037	18.5-22.99
19	male	Chinese	College/University student	SEcondary	170	58	170	57.4	19.8616	18.5-22.99
19	male	Chinese	College/University student	SEcondary	161	59.2	161	59.2	22.8386	18.5-22.99
19	male	Chinese	College/University student	SEcondary	164	60	164	60.7	22.5684	18.5-22.99
19	male	Chinese	College/University student	SEcondary	168	78	168	84.6	29.9745	>=27.5
19	female	Chinese	College/University student	SEcondary	160	65	160	62.6	24.4531	23-27.49
19	female	Chinese	College/University student	SEcondary	165	63	165	62.3	22.8834	18.5-22.99
19	female	Chinese	College/University student	SEcondary	150	45	150	45	20	18.5-22.99
19	female	Chinese	College/University student	SEcondary	157	62	157	63.1	25.5994	23-27.49
19	female	Chinese	College/University student	SEcondary	163	60	163	63.2	23.7871	23-27.49
19	female	Chinese	College/University student	SEcondary	158	65	157.7	70.7	28.4286	>=27.5
19	female	Chinese	College/University student	SEcondary	160	71.1	159.2	71.1	28.0533	>=27.5
19	female	Chinese	College/University student	SEcondary	155	60	154	66.5	28.0401	>=27.5
20	male	Chinese	College/University student	SEcondary	167	50	171.2	50.2	17.1276	<18.5
20	female	Chinese	College/University student	SEcondary	145	47	149	46.7	21.0351	18.5-22.99
20	male	Chinese	College/University student	SEcondary	168.5	54	171.8	58.9	19.9558	18.5-22.99
20	female	Chinese	College/University student	SEcondary	152.2	43	154.6	43.3	18.1163	<18.5
20	male	Chinese	College/University student	SEcondary	175	53	177	52.9	16.8853	<18.5
20	female	Chinese	College/University student	SEcondary	158	53	160	50.3	19.6484	18.5-22.99
20	male	Chinese	College/University student	SEcondary	167	70.5	168.5	70.7	24.9012	23-27.49
20	female	Chinese	College/University student	SEcondary	155	50	156.5	51.9	21.1904	18.5-22.99
20	male	Chinese	College/University student	SEcondary	172.3	88	173.7	91.7	30.3927	>=27.5
20	female	Chinese	College/University student	SEcondary	151	52.5	152	51.5	22.2905	18.5-22.99
20	female	Chinese	College/University student	SEcondary	152	51	153	51.1	21.8292	18.5-22.99
20	female	Chinese	College/University student	SEcondary	156	68	157	69	27.993	>=27.5
20	female	Chinese	College/University student	SEcondary	159	48	160	49	19.1406	18.5-22.99
20	female	Chinese	College/University student	SEcondary	152	43	153	44	18.7962	18.5-22.99
20	female	Chinese	College/University student	SEcondary	154	61	155	62.5	26.0146	23-27.49
20	female	Chinese	College/University student	SEcondary	156	58	157	62.5	25.356	23-27.49
20	female	Chinese	College/University student	SEcondary	153	47.5	153.7	48.4	20.4879	18.5-22.99
20	female	Chinese	College/University student	SEcondary	160	58	160.6	58.6	22.7199	18.5-22.99
20	female	Chinese	College/University student	SEcondary	157	47	157.5	46.5	18.7453	18.5-22.99
20	female	Chinese	College/University student	SEcondary	149	40	149.5	40.8	18.2548	<18.5
20	female	Chinese	College/University student	SEcondary	152	55	152.3	57.2	24.6602	23-27.49
20	male	Chinese	College/University student	SEcondary	165	50	165.2	50.6	18.5409	18.5-22.99
20	female	Chinese	College/University student	SEcondary	158	47	158.2	47.7	19.0592	18.5-22.99
20	female	Chinese	College/University student	SEcondary	150	47	150.1	45.2	20.0621	18.5-22.99
20	male	Chinese	College/University student	SEcondary	156	50	156	48.2	19.806	18.5-22.99
20	male	Chinese	College/University student	SEcondary	169	55	169	58	20.3074	18.5-22.99
20	female	Chinese	College/University student	SEcondary	159	58	159	56.3	22.2697	18.5-22.99
20	female	Chinese		SEcondary	150	55	150	54	24	23-27.49
20	female	Chinese	College/University student	SEcondary	157	56	157	56	22.719	18.5-22.99
20	female	Chinese	College/University student	SEcondary	154	57	154	57.5	24.2452	23-27.49
20	female	Chinese	College/University student	SEcondary	163	48.3	163	50	18.8189	18.5-22.99
20	female	Chinese	College/University student	SEcondary	161	60	161	62.4	24.0731	23-27.49
20	male	Chinese	College/University student	SEcondary	173	56	172.5	55.8	18.7524	18.5-22.99
20	male	Chinese	College/University student	SEcondary	173	79	172.5	80.4	27.0195	23-27.49
20	male	Chinese	College/University student	SEcondary	172	68	171	67	22.913	18.5-22.99
20	male	Chinese	College/University student	SEcondary	163	55	161.6	53.8	20.6015	18.5-22.99
20	female	Chinese	College/University student	SEcondary	156	45	154.5	46.7	19.5641	18.5-22.99
20	male	Chinese	College/University student	SEcondary	160	57	158	58	23.2335	23-27.49
20	male	Chinese	College/University student	SEcondary	175	65	173	67	22.3863	18.5-22.99
21	female	Chinese	College/University student	SEcondary	148	48	148	50.4	23.0095	23-27.49
21	female	Chinese	College/University student	SEcondary	150	48	147.5	48.1	22.1086	18.5-22.99
22	male	Chinese	College/University student	SEcondary	170	75	171	77	26.3329	23-27.49
22	female	Chinese	College/University student	SEcondary	163	52.2	162	54	20.5761	18.5-22.99
22	female	Chinese	College/University student	SEcondary	160	56	156	57.9	23.7919	23-27.49
23	female	Chinese	College/University student	SEcondary	149	44	150	46.4	20.6222	18.5-22.99
24	male	Chinese	College/University student	SEcondary	164	62	164.6	61.6	22.7364	18.5-22.99
24	male	Chinese	Skilled worker	SEcondary	182	90.3	182	89.2	26.9291	23-27.49
25	male	Chinese	Skilled worker	SEcondary	163	64	165	63.2	23.214	23-27.49
25	female	Chinese	Professional worker	SEcondary	159	56	159.3	53	20.8855	18.5-22.99
25	female	Chinese	Skilled worker	SEcondary	163	70	163	70.4	26.497	23-27.49
26	female	Chinese	College/University student	SEcondary	150	48	152	47.1	20.3861	18.5-22.99
26	male	Chinese	Skilled worker	SEcondary	165.6	79	165.6	74	26.9843	23-27.49
26	female	Chinese	Skilled worker	SEcondary	152	42	152	43	18.6115	18.5-22.99
26	female	Chinese	Professional worker	SEcondary	154	59.9	151	57	24.9989	23-27.49
27	female	Chinese	Skilled worker	SEcondary	157	54	157	53.7	21.7859	18.5-22.99
28	male	Chinese	Skilled worker	SEcondary	165	71	165.4	72.7	26.5744	23-27.49
28	male	Chinese	Professional worker	SEcondary	163	65	163	64.6	24.3141	23-27.49
30	female	Chinese	Skilled worker	SEcondary	157	47	159	49.2	19.4613	18.5-22.99
30	female	Chinese	Professional worker	SEcondary	160	55	160	54	21.0938	18.5-22.99
30	male	Others	Skilled worker	SEcondary	171	89	170	86.1	29.7924	>=27.5
31	female	Chinese	Professional worker	SEcondary	158	54	158	54.1	21.6712	18.5-22.99
32	female	Chinese	College/University student	SEcondary	147	86	148.4	88.7	40.2769	>=27.5
32	female	Chinese	Professional worker	SEcondary	164	64.5	160	60	23.4375	23-27.49
33	female	Chinese	Skilled worker	SEcondary	152	50	152	49.6	21.4681	18.5-22.99
34	female	Chinese	Professional worker	SEcondary	152	63.9	152.6	64.2	27.5693	>=27.5
34	female	Chinese	Professional worker	SEcondary	154	65	153.1	64.2	27.3895	23-27.49
35	male	Chinese	Skilled worker	SEcondary	175	88	175	88.8	28.9959	>=27.5
35	female	Chinese	Professional worker	SEcondary	151	55	151	55.9	24.5165	23-27.49
36	female	Chinese	College/University student	SEcondary	158	46.6	156.8	46.6	18.9537	18.5-22.99
37	female	Chinese	Professional worker	SEcondary	155	54.8	156.5	55.2	22.5377	18.5-22.99
37	female	Chinese	Professional worker	SEcondary	163	66.5	163	66.5	25.0292	23-27.49
38	female	Chinese	Professional worker	SEcondary	152	95	153.5	95.6	40.5734	>=27.5
39	female	Malay	Skilled worker	SEcondary	153	52	153	52	22.2137	18.5-22.99
40	female	Chinese	Skilled worker	SEcondary	149	48	152	49	21.2084	18.5-22.99
40	male	Chinese	Professional worker	SEcondary	160	60	162.3	60.8	23.0816	23-27.49
40	male	Chinese	Professional worker	SEcondary	173	65	173.3	75.2	25.0392	23-27.49
40	male	Chinese	Professional worker	SEcondary	169	79	166.4	81.8	29.5425	>=27.5
42	female	Chinese	Professional worker	SEcondary	159	72	163	74	27.852	>=27.5
42	male	Chinese	Professional worker	SEcondary	167	74	168	73.9	26.1834	23-27.49
44	female	Malay	Professional worker	SEcondary	160	74	160.6	76.2	29.5436	>=27.5
44	male	Chinese	Professional worker	SEcondary	163	70	163	70.1	26.3841	23-27.49
45	male	Chinese	Skilled worker	SEcondary	175	78	172	79.4	26.8388	23-27.49
46	male	Chinese	Professional worker	SEcondary	177	64	177.5	61.9	19.6469	18.5-22.99
49	female	Chinese	Skilled worker	SEcondary	159	54	159.4	55.3	21.7645	18.5-22.99
50	female	Malay	Professional worker	SEcondary	156	66	155.5	67.8	28.0394	>=27.5
55	female	Chinese	Professional worker	SEcondary	156	62.5	157	62.6	25.3966	23-27.49
58	male	Chinese	Retired	SEcondary	179	72	173.6	79.7	26.4459	23-27.49
19	male	Chinese	College/University student	SEcondary	172	56	172.1	57.1	19.2786	18.5-22.99
29	male	Chinese	Skilled worker	SEcondary	166	67.5	166	67.6	24.5319	23-27.49
31	female	Chinese	Professional worker	SEcondary	156	62	155.1	66.1	27.4775	23-27.49
37	female	Chinese	Skilled worker	SEcondary	153.5	64	153.5	61.9	26.2708	23-27.49
19	male	Indian	Housewife	SEcondary	186	80	186	78.8	22.7772	18.5-22.99
19	female	Malay	Housewife	SEcondary	172	53	172	53.2	17.9827	<18.5
20	male	Malay	Housewife	SEcondary	176	73	177	78.2	24.9609	23-27.49
21	male	Chinese	Housewife	SEcondary	173	70	175	72.7	23.7388	23-27.49
21	male	Indian	Housewife	SEcondary	170	97	170	97	33.564	>=27.5
21	male	Malay	Housewife	SEcondary	180	70	180	70.7	21.821	18.5-22.99
21	female	Malay	Housewife	SEcondary	166	49	166	47	17.0562	<18.5
21	female	Malay	Housewife	SEcondary	170	60	170	60	20.7612	18.5-22.99
21	female	Malay	Housewife	SEcondary	168	61	168	61.9	21.9317	18.5-22.99
21	female	Malay	Housewife	SEcondary	164	50	163	53.4	20.0986	18.5-22.99
22	female	Chinese	Housewife	SEcondary	168	51	170	51.4	17.7855	<18.5
22	male	Malay	Housewife	SEcondary	170	54	170	55.1	19.0657	18.5-22.99
22	female	Indian	Housewife	SEcondary	166	44	166	48.9	17.7457	<18.5
28	female	Indian	Unskilled worker	SEcondary	155	60	156	62.5	25.6821	23-27.49
38	female	Malay	Unskilled worker	SEcondary	151	71	150	75.4	33.5111	>=27.5
45	female	Chinese	Unskilled worker	SEcondary	147	83	147	83	38.4099	>=27.5
48	male	Malay	College/University student	SEcondary	170	65	170.7	66.3	22.7534	18.5-22.99
65	male	Chinese	Professional worker	SEcondary	153	65	161	65.4	25.2305	23-27.49
24	male	Chinese	Housewife	SEcondary	161	65	161.6	65	24.8903	23-27.49
39	female	Chinese	Unskilled worker	SEcondary	148	67.5	148	68.5	31.2728	>=27.5
43	male	Malay	College/University student	SEcondary	158	60	167	63.3	22.6971	18.5-22.99
29	male	Chinese	Unskilled worker	SEcondary	176	85	174	84.9	28.042	>=27.5
35	male	Chinese	Unskilled worker	SEcondary	170	85	169	90.7	31.7566	>=27.5
38	male	Chinese	College/University student	SEcondary	173	91	174	91.9	30.3541	>=27.5
39	female	Indian	Unskilled worker	SEcondary	168	114.5	162.5	114.2	43.2473	>=27.5
43	female	Chinese	Unskilled worker	SEcondary	151	57	151	58.5	25.6568	23-27.49
51	female	Chinese	Skilled worker	SEcondary	155	76	155.6	79.6	32.8771	>=27.5
51	male	Chinese	Housewife	SEcondary	175	96	174	100.2	33.0955	>=27.5
59	male	Chinese	Professional worker	SEcondary	174	81.5	171	82.6	28.248	>=27.5
18	female	Malay		SEcondary	163	50	162	49.3	18.7852	18.5-22.99
19		Malay	Housewife	SEcondary	156	28	156	41.3	16.9707	<18.5
20	female	Malay	Housewife	SEcondary	163	48	167	49.8	17.8565	<18.5
20	male	Malay	Housewife	SEcondary	177	76	180	69.1	21.3272	18.5-22.99
20	female	Malay	Housewife	SEcondary	160	46	162	46.6	17.7564	<18.5
20	female	Malay	Housewife	SEcondary	158	49	159	48.9	19.3426	18.5-22.99
20	female	Malay	Housewife	SEcondary	161	45	162	45.2	17.223	<18.5
20	female	Malay	Housewife	SEcondary	158	55	159	55.9	22.1115	18.5-22.99
20	female	Malay	Housewife	SEcondary	155	50	156	52.3	21.4908	18.5-22.99
20	male	Malay	Housewife	SEcondary	155	55	155	55	22.8928	18.5-22.99
20	female	Malay	Housewife	SEcondary	158	46	158	45.9	18.3865	<18.5
20	female	Malay	Housewife	SEcondary	162	51.3	162	51.3	19.5473	18.5-22.99
20	female	Malay	Housewife	SEcondary	169	60.3	169	61.8	21.6379	18.5-22.99
20	male	Malay	Housewife	SEcondary	179	83	178	84.9	26.7959	23-27.49
20	female	Malay	Housewife	SEcondary	155	55	154	52.2	22.0105	18.5-22.99
20	female	Malay	Housewife	SEcondary	158	46	157	47.2	19.1488	18.5-22.99
21	male	Malay	Housewife	SEcondary	164	50	167	50.4	18.0716	<18.5
21	male	Malay	Housewife	SEcondary	180	56	182	61	18.4157	<18.5
21	female	Malay	Housewife	SEcondary	168	52	169	52.3	18.3117	<18.5
21	female	Malay	Housewife	SEcondary	157	40	158	40.4	16.1833	<18.5
21	female	Malay	Housewife	SEcondary	163	42	164	42.9	15.9503	<18.5
21	female	Malay	Housewife	SEcondary	159	51	160	52.1	20.3516	18.5-22.99
21	female	Malay	Housewife	SEcondary	169	58	170	60.5	20.9343	18.5-22.99
21	male	Malay	Housewife	SEcondary	170	88	170	88.7	30.692	>=27.5
21	female	Malay	Housewife	SEcondary	160	56	160	55.2	21.5625	18.5-22.99
21	female	Malay	Housewife	SEcondary	163	46	163	45.9	17.2758	<18.5
21	female	Malay	Housewife	SEcondary	162	52	162	52.3	19.9284	18.5-22.99
21	female	Malay	Housewife	SEcondary	159	50	159	51	20.1733	18.5-22.99
21	female	Malay	Housewife	SEcondary	163	63	163	64.7	24.3517	23-27.49
21	female	Indian	Housewife	SEcondary	163	53	163	55	20.7008	18.5-22.99
21	female	Malay	Housewife	SEcondary	168	48	166	47.3	17.165	<18.5
21	female	Malay	Housewife	SEcondary	153	54	151	53.3	23.3762	23-27.49
22	male	Malay	Housewife	SEcondary	167	54.5	172	54.9	18.5573	18.5-22.99
22	female	Malay	Housewife	SEcondary	166	60	169	59.4	20.7976	18.5-22.99
22	male	Malay	Housewife	SEcondary	168	83	170	83.1	28.7543	>=27.5
22	female	Malay	Housewife	SEcondary	169	60	170	64.5	22.3183	18.5-22.99
22	male	Others	Housewife	SEcondary	183	99.9	183	99.9	29.8307	>=27.5
22	female	Malay	Housewife	SEcondary	156	62	156	63.4	26.0519	23-27.49
22	female	Malay	Housewife	SEcondary	163	57	162	57.1	21.7574	18.5-22.99
23	male	Malay	Housewife	SEcondary	182	78.4	182	78.4	23.6686	23-27.49
23	male	Malay	Housewife	SEcondary	175	88	174	89.5	29.5614	>=27.5
24	male	Malay	Unskilled worker	SEcondary	168	55	168	55.5	19.6641	18.5-22.99
25	male	Chinese	Housewife	SEcondary	163	54	162	52.8	20.1189	18.5-22.99
25	male	Others	College/University student	SEcondary	164	76	162	76.2	29.0352	>=27.5
26	male	Malay	Housewife	SEcondary	177	92	178	92.9	29.3208	>=27.5
27	female	Chinese	Unskilled worker	SEcondary	168	58	167	56	20.0796	18.5-22.99
28	female	Chinese	Unskilled worker	SEcondary	160	69	160	67.1	26.2109	23-27.49
28	female	Malay	Housewife	SEcondary	168	56	168	57.4	20.3373	18.5-22.99
33	male	Malay	Unskilled worker	SEcondary	171	72	171	71.5	24.452	23-27.49
33	female	Chinese	Unskilled worker	SEcondary	160	83	160	85.9	33.5547	>=27.5
34	female	Chinese	Unskilled worker	SEcondary	150	75	152	74.4	32.2022	>=27.5
43	male	Malay	Unskilled worker	SEcondary	174	76	174	76	25.1024	23-27.49
43	female	Indian	Unskilled worker	SEcondary	165	51	163	51.5	19.3835	18.5-22.99
46	female	Malay	Unskilled worker	SEcondary	169	75	169	75.7	26.5047	23-27.49
56	male	Others	Unskilled worker	SEcondary	168	67	170	67.9	23.4948	23-27.49
57	male	Malay	Unskilled worker	SEcondary	172	106	178	72.7	22.9453	18.5-22.99
22	female	Chinese	College/University student	SEcondary	156	50.5	156	50.5	20.7512	18.5-22.99
23	male	Chinese	College/University student	SEcondary	172	74	170	73.7	25.5017	23-27.49
23	male	Chinese	College/University student	SEcondary	167	77	164	77.1	28.666	>=27.5
24	male	Chinese	Unskilled worker	SEcondary	173	81	174	82.6	27.2823	23-27.49
24	female	Indian	Housewife	SEcondary	156	55	157	54.5	22.1104	18.5-22.99
24	male	Chinese	College/University student	SEcondary	178	66	178	66.5	20.9885	18.5-22.99
24	female	Indian	Unskilled worker	SEcondary	172	85	172	85	28.7317	>=27.5
26	female	Chinese	Unskilled worker	SEcondary	160	54	159	53.1	21.0039	18.5-22.99
26	female	Chinese	Unskilled worker	SEcondary	167	59	165	64.4	23.6547	23-27.49
28	female		Unskilled worker	SEcondary	159	54	163.1	49.3	18.5327	18.5-22.99
28	female	Malay	Skilled worker	SEcondary	160	55	163.8	57.2	21.3191	18.5-22.99
28	male	Others	Unskilled worker	SEcondary	175	130	175	130.6	42.6449	>=27.5
28	female	Chinese	Unskilled worker	SEcondary	148	64	148	64.3	29.3554	>=27.5
30	male	Malay	Housewife	SEcondary	160	56	160	56.7	22.1484	18.5-22.99
30	male	Chinese	College/University student	SEcondary	165	78	165	83.8	30.7805	>=27.5
31	female	Chinese	Unskilled worker	SEcondary	154	57.6	155	57.9	24.0999	23-27.49
33	female	Others	Unskilled worker	SEcondary	154	59	154	59.2	24.9621	23-27.49
34	male	Chinese	Unskilled worker	SEcondary	178	78.4	177	78.5	25.0567	23-27.49
34	male	Chinese	Unskilled worker	SEcondary	170	94	169	97.9	34.2775	>=27.5
37	female	Chinese	Unskilled worker	SEcondary	161	79.9	160	80.8	31.5625	>=27.5
38	female	Chinese	Unskilled worker	SEcondary	160	82	161	82.6	31.8661	>=27.5
40	male	Chinese	College/University student	SEcondary	165	80	168	110	38.9739	>=27.5
40	male	Chinese	Unskilled worker	SEcondary	171	52	172.2	47.2	15.9175	<18.5
40	female	Chinese	Unskilled worker	SEcondary	158	79	157	79	32.05	>=27.5
43	male	Chinese	Unskilled worker	SEcondary	167	74	167	74.9	26.8565	23-27.49
45	male	Others	Unskilled worker	SEcondary	166	70	166.2	72.2	26.1382	23-27.49
45	male	Others	Unskilled worker	SEcondary	173	95	172	91.5	30.9289	>=27.5
53	female	Chinese	Unskilled worker	SEcondary	150	64.5	148	64.7	29.538	>=27.5
54	female	Chinese	Unskilled worker	SEcondary	163	56	161	57.3	22.1056	18.5-22.99
63	male	Malay	Unskilled worker	SEcondary	172	60	172.7	62.2	20.8548	18.5-22.99
72	male	Others	Unskilled worker	SEcondary	182	82	184.5	82.3	24.1773	23-27.49
17	female	Chinese	Housewife	SEcondary	158	45	158	47.8	19.1476	18.5-22.99
18	male	Malay	Housewife	SEcondary	166	64	168	64.8	22.9592	18.5-22.99
20	male	Chinese	College/University student	SEcondary	164	54	165.3	53.8	19.6896	18.5-22.99
23	female	Chinese	Retired	SEcondary	155	62	155	63.1	26.2643	23-27.49
23	female	Indian	Unskilled worker	SEcondary	161	65	159	68.1	26.9372	23-27.49
26	female	Chinese	Unskilled worker	SEcondary	157	65	155	70	29.1363	>=27.5
27	male	Malay	Unskilled worker	SEcondary	168	67	167.5	69	24.5935	23-27.49
28	male	Chinese	Unskilled worker	SEcondary	175	93	174	95	31.378	>=27.5
28	female	Chinese	Unskilled worker	SEcondary	152	78	151	79.5	34.8669	>=27.5
29	female	Chinese	College/University student	SEcondary	160	59	161	59.6	22.9929	18.5-22.99
29	female	Chinese	Unskilled worker	SEcondary	155	66	154.5	63.6	26.644	23-27.49
29	female	Chinese	Skilled worker	SEcondary	162	62	161	65.5	25.2691	23-27.49
29	female	Chinese	Unskilled worker	SEcondary	168	80	164	79.3	29.4839	>=27.5
30	female	Chinese	College/University student	SEcondary	157	59	157	59.4	24.0983	23-27.49
30	female	Malay	Unskilled worker	SEcondary	161	60	161	61.9	23.8803	23-27.49
30	female	Chinese	Skilled worker	SEcondary	158	82.1	157	81.8	33.1859	>=27.5
32	female	Chinese	Unskilled worker	SEcondary	153	95	155	94.5	39.334	>=27.5
32	female	Chinese	Unskilled worker	SEcondary	152	54	152	55.6	24.0651	23-27.49
32	female	Indian	College/University student	SEcondary	159	65	159	67.7	26.779	23-27.49
32	male	Others	College/University student	SEcondary	185	85	184	78.8	23.275	23-27.49
33	male	Chinese	Skilled worker	SEcondary	167	76	168	78.1	27.6715	>=27.5
34	male	Others	Unskilled worker	SEcondary	196	107.5	196	107.5	27.9831	>=27.5
34	male	Chinese	Unskilled worker	SEcondary	170	78	166	79.2	28.7415	>=27.5
35	female	Malay	Unskilled worker	SEcondary	158	59	156	60.2	24.737	23-27.49
36	female	Chinese	Unskilled worker	SEcondary	152.4	56.5	152.4	56.5	24.3264	23-27.49
36	female	Chinese	College/University student	SEcondary	157	60	157	60.4	24.504	23-27.49
37	female	Chinese	College/University student	SEcondary	153	54.6	152	54.8	23.7188	23-27.49
37	male	Chinese	College/University student	SEcondary	162	72	160	72	28.125	>=27.5
38	female	Chinese	Unskilled worker	SEcondary	163	55	164	58.8	21.862	18.5-22.99
38	female	Chinese	College/University student	SEcondary	150	74	149	71.4	32.1607	>=27.5
38	male	Chinese	College/University student	SEcondary	173	78	171	78.3	26.7775	23-27.49
38	female	Chinese	Unskilled worker	SEcondary	157	64	155	64.5	26.847	23-27.49
39	male	Chinese	Unskilled worker	SEcondary	166	69	166	68.5	24.8585	23-27.49
40	female	Malay	College/University student	SEcondary	163	58	161	54.7	21.1026	18.5-22.99
41	male	Chinese	Unskilled worker	SEcondary	160	70	162.3	66	25.0557	23-27.49
41	male	Chinese	College/University student	SEcondary	169	74	168	76.4	27.0692	23-27.49
41	female	Chinese	Unskilled worker	SEcondary	165	100	161	109.6	42.2823	>=27.5
42	male	Chinese	Unskilled worker	SEcondary	175	80	173	89.2	29.8039	>=27.5
46	female	Malay	College/University student	SEcondary	156	54.1	156.4	54.1	22.1169	18.5-22.99
46	female	Indian	Unskilled worker	SEcondary	157	43	156	43.8	17.998	<18.5
47	female	Chinese	College/University student	SEcondary	154	62	153	63.6	27.169	23-27.49
87	female	Others		SEcondary	155	58	155.4	60.6	25.094	23-27.49
19	female	Malay	Housewife	SEcondary	150	50	156	52.4	21.5319	18.5-22.99
19	female	Malay	Housewife	SEcondary	168	55.2	168	55.2	19.5578	18.5-22.99
19	female	Malay	Housewife	SEcondary	160	47.8	160	48.1	18.7891	18.5-22.99
19	female	Malay	Housewife	SEcondary	151	54	151	55.5	24.341	23-27.49
20	female	Malay	Housewife	SEcondary	161	52	161	51.1	19.7137	18.5-22.99
20	female	Malay	Housewife	SEcondary	160	54	160	54.6	21.3281	18.5-22.99
21	female	Malay	Housewife	SEcondary	156	46	158	47.4	18.9873	18.5-22.99
21	female	Malay	Housewife	SEcondary	159	55	159	56	22.151	18.5-22.99
21	female	Malay	Housewife	SEcondary	170	76	170	77.4	26.782	23-27.49
22	male	Indian	Housewife	SEcondary	180	84	180	84.6	26.1111	23-27.49
22	male	Others	Housewife	SEcondary	175	55	175	57.9	18.9061	18.5-22.99
23	male		Housewife	SEcondary	189	88	189	88.4	24.7473	23-27.49
23	female	Malay	Housewife	SEcondary	153	80	150	79.5	35.3333	>=27.5
25	female	Chinese	Unskilled worker	SEcondary	167	66	167	67.5	24.2031	23-27.49
18	female	Malay	Housewife	SEcondary	165	67	164.7	66.2	24.4045	23-27.49
23	female	Chinese	Unskilled worker	SEcondary	161	71	162	73.8	28.1207	>=27.5
25	male	Chinese	Unskilled worker	SEcondary	165	70	163	77.3	29.0941	>=27.5
26	female	Chinese	Unskilled worker	SEcondary	154	73	157	76	30.8329	>=27.5
26	male	Chinese	Unskilled worker	SEcondary	167	64	167	65	23.3067	23-27.49
26	female	Chinese	Skilled worker	SEcondary	153	53	153	53	22.6409	18.5-22.99
29	male	Chinese	Unskilled worker	SEcondary	178	77	179	78.6	24.5311	23-27.49
29	female	Chinese	Unskilled worker	SEcondary	155	50	155	51.3	21.3528	18.5-22.99
29	male	Chinese	Skilled worker	SEcondary	167	77	165	77.7	28.5399	>=27.5
30	female	Chinese	Unskilled worker	SEcondary	150	56	147	58.2	26.9332	23-27.49
32	female	Chinese	Unskilled worker	SEcondary	161	93.8	162	93.8	35.7415	>=27.5
32	female	Chinese	Unskilled worker	SEcondary	158	62	155	69.1	28.7617	>=27.5
35	female	Chinese	Unskilled worker	SEcondary	161.6	68.5	161.6	68.5	26.2306	23-27.49
35	male	Chinese	Unskilled worker	SEcondary	168	90	166	102.4	37.1607	>=27.5
36	male	Chinese	Unskilled worker	SEcondary	168	58	168	58.7	20.7979	18.5-22.99
36	female	Chinese	College/University student	SEcondary	161	73	161	73.7	28.4325	>=27.5
40	female	Chinese	Unskilled worker	SEcondary	152	65.6	152	64.9	28.0904	>=27.5
51	female	Malay	Unskilled worker	SEcondary	158	69	161.7	69	26.3894	23-27.49
53	male	Chinese	Unskilled worker	SEcondary	167.4	59.2	167.4	59.2	21.1257	18.5-22.99
53	male	Chinese		SEcondary	170	70	168	68.1	24.1284	23-27.49
21	female	Others	Housewife	SEcondary	165	70	164.4	76.5	28.3047	>=27.5
21	female	Chinese	Unskilled worker	SEcondary	148	39	145	39.8	18.9298	18.5-22.99
24	female	Chinese	Housewife	SEcondary	153	90	154.5	94.5	39.589	>=27.5
24	male	Chinese	College/University student	SEcondary	183	83	183.5	83.1	24.6791	23-27.49
24	male	Chinese	College/University student	SEcondary	173	59.2	171	59.6	20.3823	18.5-22.99
29	female	Chinese	Unskilled worker	SEcondary	151	57	151	57.8	25.3498	23-27.49
31	male	Chinese	Unskilled worker	SEcondary	167	73	174	74.5	24.6069	23-27.49
34	female	Chinese	Unskilled worker	SEcondary	146	72	151	69.9	30.6566	>=27.5
35	female	Chinese	Retired	SEcondary	150	63	147	63.9	29.571	>=27.5
36	male	Chinese	Unskilled worker	SEcondary	156	75	157	79.1	32.0906	>=27.5
38	female	Chinese	College/University student	SEcondary	170	90	167	91.9	32.9521	>=27.5
39	male	Chinese	Unskilled worker	SEcondary	168	86.8	168	96.8	34.2971	>=27.5
40	female	Malay	Unskilled worker	SEcondary	160	58	164.4	60.7	22.4587	18.5-22.99
41	female	Chinese	Unskilled worker	SEcondary	159	65	154.8	65.9	27.5007	>=27.5
21	female	Malay	Housewife	SEcondary	150	50	151	50.5	22.1482	18.5-22.99
24	female	Malay	Housewife	SEcondary	160	50	160	50.4	19.6875	18.5-22.99
46	female	Malay	Unskilled worker	SEcondary	167	58	187	58.3	16.6719	<18.5
46	male	Chinese	Unskilled worker	SEcondary	172	85	170	98.3	34.0138	>=27.5
56	female	Malay	Unskilled worker	SEcondary	160	56	160	57.1	22.3047	18.5-22.99
24	male	Chinese	Unskilled worker	SEcondary	171.7	57.7	171.7	57.7	19.572	18.5-22.99
25	male	Chinese	College/University student	SEcondary	174	75	180.2	79.6	24.5134	23-27.49
43	female	Chinese	Unskilled worker	SEcondary	154	76	153	76.2	32.5516	>=27.5
21	female	Malay	Housewife	SEcondary	155	50	155	50	20.8117	18.5-22.99
20	male	Chinese	Unskilled worker	SEcondary	170	63	170	63	21.7993	18.5-22.99
20	female	Malay	Housewife	SEcondary	161	107	161	107	41.2793	>=27.5
20	female	Indian	Unskilled worker	SEcondary	161	75	161	75	28.9341	>=27.5
20	female	Indian	Housewife	SEcondary	161.5	47	161.5	47	18.0199	<18.5
21	male	Chinese	Unskilled worker	SEcondary	155.3	50.9	155.3	50.9	21.1045	18.5-22.99
21	female	Malay	College/University student	SEcondary	155.2	57.7	155.2	57.7	23.9548	23-27.49
21	female	Chinese	College/University student	SEcondary	154	55.3	154	55.3	23.3176	23-27.49
21	female	Chinese	Housewife	SEcondary	153.5	52.7	153.5	52.7	22.3663	18.5-22.99
21	female	Chinese	Housewife	SEcondary	160	51.1	160	51.1	19.9609	18.5-22.99
21	female	Malay	Housewife	SEcondary	155.5	44	155.5	44	18.1967	<18.5
22	male	Malay	College/University student	SEcondary	169	61	169	61	21.3578	18.5-22.99
22	male	Chinese	Housewife	SEcondary	171.7	58.8	171.7	58.8	19.9451	18.5-22.99
22	male	Malay	Housewife	SEcondary	143.1	40.6	143.1	40.6	19.8265	18.5-22.99
22	female	Chinese	Housewife	SEcondary	166	74.6	166	74.6	27.0721	23-27.49
22	female	Others	Housewife	SEcondary	153.3	61	153.3	61	25.9565	23-27.49
22	female	Chinese	College/University student	SEcondary	170	67.9	170	67.9	23.4948	23-27.49
22	female	Malay	Housewife	SEcondary	152.3	53.2	152.3	53.2	22.9357	18.5-22.99
22	female	Malay	Housewife	SEcondary	150	51.5	150	51.5	22.8889	18.5-22.99
22	female	Chinese	College/University student	SEcondary	155	54.2	155	54.2	22.5598	18.5-22.99
22	female	Chinese	Unskilled worker	SEcondary	157	55.3	157	55.3	22.435	18.5-22.99
22	female	Malay	Housewife	SEcondary	153.3	40.7	153.3	40.7	17.3185	<18.5
23	male	Chinese	Housewife	SEcondary	153	58.2	153	58.2	24.8622	23-27.49
23	male	Chinese	Housewife	SEcondary	169.5	62.9	169.5	62.9	21.8933	18.5-22.99
23	male	Others	College/University student	SEcondary	156	48.3	156	48.3	19.8471	18.5-22.99
23	male	Malay	College/University student	SEcondary	164.5	44.9	164.5	44.9	16.5926	<18.5
23	female	Chinese	College/University student	SEcondary	168.3	58.3	168.3	58.3	20.5826	18.5-22.99
23	female	Malay	Housewife	SEcondary	157	50	157	50	20.2848	18.5-22.99
23	female	Chinese	College/University student	SEcondary	158	47.5	158	47.5	19.0274	18.5-22.99
24	male	Malay	College/University student	SEcondary	168	85.5	168	85.5	30.2934	>=27.5
24	male	Chinese	Unskilled worker	SEcondary	163	53.2	163	53.2	20.0233	18.5-22.99
24	female	Chinese	Housewife	SEcondary	167	61	167	61	21.8724	18.5-22.99
25	male	Malay	Housewife	SEcondary	160	64.5	160	64.5	25.1953	23-27.49
26	female	Chinese	Housewife	SEcondary	160.5	56	160.5	56	21.7389	18.5-22.99
29	female	Chinese	College/University student	SEcondary	168	66.7	168	66.7	23.6324	23-27.49
31	male	Chinese	Housewife	SEcondary	157	60.4	157	60.4	24.504	23-27.49
31	female	Indian	Housewife	SEcondary	159.1	61	159.1	61	24.0985	23-27.49
31	female	Malay	Unskilled worker	SEcondary	157	58.9	157	58.9	23.8955	23-27.49
32	male	Chinese	Housewife	SEcondary	166.5	142.8	166.5	142.8	51.511	>=27.5
32	male	Malay	Unskilled worker	SEcondary	176	81.7	176	81.7	26.3753	23-27.49
32	male	Malay	Unskilled worker	SEcondary	156	63.6	156	63.6	26.1341	23-27.49
35	female	Chinese	College/University student	SEcondary	158	64.2	158	64.2	25.717	23-27.49
38	female	Chinese	Unskilled worker	SEcondary	148.5	63.8	148.5	63.8	28.9313	>=27.5
43	male	Malay	College/University student	SEcondary	165	86.4	165	86.4	31.7355	>=27.5
49	female	Chinese	Housewife	SEcondary	168	70.6	168	70.6	25.0142	23-27.49
53	female	Indian	Unskilled worker	SEcondary	165	82.7	165	82.7	30.3765	>=27.5
19	female	Malay	College/University student	SEcondary	148.2	43.9	148.2	43.9	19.9879	18.5-22.99
19	female	Chinese	Housewife	SEcondary	160	49.6	160	49.6	19.375	18.5-22.99
20		Chinese	College/University student	SEcondary	165.5	57.3	165.5	57.3	20.9199	18.5-22.99
20	male	Chinese	Housewife	SEcondary	161	79.7	161	79.7	30.7473	>=27.5
20	male	Malay	Housewife	SEcondary	145.3	56	145.3	56	26.5251	23-27.49
20	male	Malay	Housewife	SEcondary	155.5	63.6	155.5	63.6	26.3025	23-27.49
20	male	Chinese	Housewife	SEcondary	152	46.2	152	46.2	19.9965	18.5-22.99
20	male	Chinese	College/University student	SEcondary	148	42.6	148	42.6	19.4485	18.5-22.99
20	male	Chinese	Housewife	SEcondary	167	53.3	167	53.3	19.1115	18.5-22.99
20	male	Chinese	Housewife	SEcondary	161	49.3	161	49.3	19.0193	18.5-22.99
20	male	Others	Unskilled worker	SEcondary	161.4	49.3	161.4	49.3	18.9252	18.5-22.99
20	female	Malay	Housewife	SEcondary	163.2	71.1	163.2	71.1	26.695	23-27.49
20	female	Malay	Housewife	SEcondary	160.6	68.5	160.6	68.5	26.5583	23-27.49
20	female	Chinese	College/University student	SEcondary	175.5	80.1	175.5	80.1	26.0063	23-27.49
20	female	Chinese	Housewife	SEcondary	178.5	79.7	178.5	79.7	25.0139	23-27.49
20	female	Chinese	Housewife	SEcondary	156.6	58.7	156.6	58.7	23.9362	23-27.49
20	female	Chinese	Unskilled worker	SEcondary	157	55.1	157	55.1	22.3538	18.5-22.99
20	female	Chinese	Housewife	SEcondary	156.7	54.3	156.7	54.3	22.1137	18.5-22.99
20	female	Chinese	Housewife	SEcondary	163.4	54.3	163.4	54.3	20.3374	18.5-22.99
21	male	Chinese	Housewife	SEcondary	149	83.3	149	83.3	37.5208	>=27.5
21	male	Chinese	Unskilled worker	SEcondary	144.4	70.1	144.4	70.1	33.6189	>=27.5
21	male	Chinese	Housewife	SEcondary	163	73.4	163	73.4	27.6262	>=27.5
21	male	Chinese	College/University student	SEcondary	149	57	149	57	25.6745	23-27.49
21	male	Chinese	College/University student	SEcondary	156.2	61	156.2	61	25.0016	23-27.49
21	male	Chinese	Housewife	SEcondary	151.5	54.1	151.5	54.1	23.5707	23-27.49
21	male	Chinese	College/University student	SEcondary	161	58.2	161	58.2	22.4528	18.5-22.99
21	male	Chinese	Housewife	SEcondary	162.6	56.4	162.6	56.4	21.3323	18.5-22.99
21	male	Malay	Housewife	SEcondary	146	44.8	146	44.8	21.0171	18.5-22.99
21	male	Malay	Housewife	SEcondary	167	57.6	167	57.6	20.6533	18.5-22.99
21	male	Chinese	Unskilled worker	SEcondary	152.5	41.1	152.5	41.1	17.6727	<18.5
21	female	Chinese	College/University student	SEcondary	155.8	77.4	155.8	77.4	31.8864	>=27.5
21	female	Others	College/University student	SEcondary	164	84.9	164	84.9	31.566	>=27.5
21	female	Chinese	Housewife	SEcondary	156	71.2	156	71.2	29.2571	>=27.5
21	female	Malay	College/University student	SEcondary	155.7	60.5	155.7	60.5	24.9562	23-27.49
21	female	Chinese	College/University student	SEcondary	143.2	50.8	143.2	50.8	24.7729	23-27.49
21	female	Chinese	Housewife	SEcondary	180	80	180	80	24.6914	23-27.49
21	female	Chinese	Housewife	SEcondary	158	60	158	60	24.0346	23-27.49
21	female	Chinese	Housewife	SEcondary	152	53.9	152	53.9	23.3293	23-27.49
21	female	Chinese	Unskilled worker	SEcondary	154.6	53.7	154.6	53.7	22.4675	18.5-22.99
21	female	Chinese	Housewife	SEcondary	163.5	57.4	163.5	57.4	21.4722	18.5-22.99
21	female	Chinese	College/University student	SEcondary	157.5	53.2	157.5	53.2	21.4462	18.5-22.99
21	female	Chinese	Housewife	SEcondary	153.4	50.1	153.4	50.1	21.2906	18.5-22.99
21	female	Chinese	Housewife	SEcondary	158.3	52.4	158.3	52.4	20.9107	18.5-22.99
21	female	Malay	College/University student	SEcondary	152.4	45.2	152.4	45.2	19.4612	18.5-22.99
21	female	Chinese	Housewife	SEcondary	164	50.6	164	50.6	18.8132	18.5-22.99
21	female	Malay	Housewife	SEcondary	163	49.3	163	49.3	18.5555	18.5-22.99
21	female	Chinese	Housewife	SEcondary	154.5	43.6	154.5	43.6	18.2654	<18.5
21	female	Chinese	Housewife	SEcondary	164.4	49.2	164.4	49.2	18.2038	<18.5
22	male	Chinese	Unskilled worker	SEcondary	158.5	86.6	158.5	86.6	34.4714	>=27.5
22	male	Chinese	Housewife	SEcondary	154	57.1	154	57.1	24.0766	23-27.49
22	male	Chinese	College/University student	SEcondary	175.3	70.7	175.3	70.7	23.0068	23-27.49
22	male	Chinese	College/University student	SEcondary	159	55.7	159	55.7	22.0324	18.5-22.99
22	male	Chinese	College/University student	SEcondary	154	47	154	47	19.8178	18.5-22.99
22	male	Chinese	Housewife	SEcondary	155.2	46.2	155.2	46.2	19.1804	18.5-22.99
22	male	Chinese	Housewife	SEcondary	160	43.3	160	43.3	16.9141	<18.5
22	female	Chinese	Housewife	SEcondary	140.6	67	140.6	67	33.8925	>=27.5
22	female	Malay	Housewife	SEcondary	165.5	76.7	165.5	76.7	28.0027	>=27.5
22	female	Chinese	Housewife	SEcondary	160.3	71.9	160.3	71.9	27.9809	>=27.5
22	female	Malay	Housewife	SEcondary	151	62.8	151	62.8	27.5427	>=27.5
22	female	Chinese	College/University student	SEcondary	162.5	70.4	162.5	70.4	26.6604	23-27.49
22	female	Malay	Housewife	SEcondary	158	64.7	158	64.7	25.9173	23-27.49
22	female	Chinese	College/University student	SEcondary	156	62.5	156	62.5	25.6821	23-27.49
22	female	Malay	Housewife	SEcondary	156.5	62.2	156.5	62.2	25.3958	23-27.49
22	female	Indian	Housewife	SEcondary	158	60.9	158	60.9	24.3951	23-27.49
22	female	Chinese	College/University student	SEcondary	150	52.8	150	52.8	23.4667	23-27.49
22	female	Malay	Unskilled worker	SEcondary	154.3	55.2	154.3	55.2	23.185	23-27.49
22	female	Chinese	Housewife	SEcondary	152.1	50.3	152.1	50.3	21.7425	18.5-22.99
22	female	Chinese	Housewife	SEcondary	165	58.5	165	58.5	21.4876	18.5-22.99
22	female	Indian	Housewife	SEcondary	156	52	156	52	21.3675	18.5-22.99
22	female	Chinese	College/University student	SEcondary	176.8	63.1	176.8	63.1	20.1867	18.5-22.99
22	female	Chinese	College/University student	SEcondary	166	53.7	166	53.7	19.4876	18.5-22.99
22	female	Chinese	Housewife	SEcondary	154.3	42.8	154.3	42.8	17.9768	<18.5
22	female	Indian	College/University student	SEcondary	156	43.5	156	43.5	17.8748	<18.5
22	female	Malay	Housewife	SEcondary	148	38.1	148	38.1	17.3941	<18.5
23	male	Chinese	Housewife	SEcondary	172	75.3	172	75.3	25.4529	23-27.49
23	male	Chinese	Housewife	SEcondary	164	67.7	164	67.7	25.171	23-27.49
23	male	Chinese	Professional worker	SEcondary	149.2	53.9	149.2	53.9	24.2131	23-27.49
23	male	Chinese	Unskilled worker	SEcondary	158.7	60.1	158.7	60.1	23.8628	23-27.49
23	male	Chinese	Housewife	SEcondary	148	51.6	148	51.6	23.5573	23-27.49
23	male	Malay	Housewife	SEcondary	156	54.4	156	54.4	22.3537	18.5-22.99
23	male	Malay	College/University student	SEcondary	175	64.9	175	64.9	21.1918	18.5-22.99
23	male	Chinese	Unskilled worker	SEcondary	173.4	63.3	173.4	63.3	21.0526	18.5-22.99
23	male	Malay	College/University student	SEcondary	158.4	51.9	158.4	51.9	20.6851	18.5-22.99
23	male	Chinese	College/University student	SEcondary	157	46.1	157	46.1	18.7026	18.5-22.99
23	male	Malay	Unskilled worker	SEcondary	156	43.5	156	43.5	17.8748	<18.5
23	male	Chinese	Unskilled worker	SEcondary	161	45.6	161	45.6	17.5919	<18.5
23	female	Malay	College/University student	SEcondary	167.2	119.1	167.2	119.1	42.6029	>=27.5
23	female	Malay	Housewife	SEcondary	148.7	71.4	148.7	71.4	32.2906	>=27.5
23	female	Chinese	Skilled worker	SEcondary	146.5	67.7	146.5	67.7	31.5438	>=27.5
23	female	Indian	College/University student	SEcondary	155	69.4	155	69.4	28.8866	>=27.5
23	female	Chinese	College/University student	SEcondary	168	79.7	168	79.7	28.2384	>=27.5
23	female	Malay	Housewife	SEcondary	161	63.7	161	63.7	24.5747	23-27.49
23	female	Indian	Unskilled worker	SEcondary	151.5	55.2	151.5	55.2	24.0499	23-27.49
23	female	Malay	Housewife	SEcondary	151	54.4	151	54.4	23.8586	23-27.49
23	female	Malay	College/University student	SEcondary	166.4	65.9	166.4	65.9	23.8001	23-27.49
23	female	Chinese	Housewife	SEcondary	178.4	72.6	178.4	72.6	22.8111	18.5-22.99
23	female	Chinese	Unskilled worker	SEcondary	156	51.3	156	51.3	21.0799	18.5-22.99
23	female	Chinese	College/University student	SEcondary	160.3	53	160.3	53	20.6257	18.5-22.99
23	female	Chinese	Housewife	SEcondary	182.2	68	182.2	68	20.4839	18.5-22.99
23	female	Chinese	Housewife	SEcondary	150.6	44.2	150.6	44.2	19.4882	18.5-22.99
23	female	Chinese	Housewife	SEcondary	161.6	50.6	161.6	50.6	19.3762	18.5-22.99
23	female	Chinese	College/University student	SEcondary	153	44.4	153	44.4	18.9671	18.5-22.99
23	female	Chinese	College/University student	SEcondary	149.5	40.7	149.5	40.7	18.2101	<18.5
23	female	Malay	College/University student	SEcondary	161	46.7	161	46.7	18.0163	<18.5
23	male	Malay	Unskilled worker	SEcondary	150	45	149	44.3	19.9541	18.5-22.99
24	male	Indian	Unskilled worker	SEcondary	161	69.2	161	69.2	26.6965	23-27.49
24	male	Chinese	College/University student	SEcondary	162	67.9	162	67.9	25.8726	23-27.49
24	female	Chinese	Housewife	SEcondary	153	62.6	153	62.6	26.7419	23-27.49
24	female	Chinese	Housewife	SEcondary	165	62	165	62	22.7732	18.5-22.99
24	female	Malay	Housewife	SEcondary	161	57.2	161	57.2	22.067	18.5-22.99
24	female	Malay	Housewife	SEcondary	160	56	160	56	21.875	18.5-22.99
24	female	Malay	Housewife	SEcondary	161	51	161	51	19.6752	18.5-22.99
24	female	Chinese	Unskilled worker	SEcondary	158	44.6	158	44.6	17.8657	<18.5
24	female	Malay	Housewife	SEcondary	155	42.7	155	42.7	17.7732	<18.5
24	female	Chinese	Housewife	SEcondary	156	40.8	156	40.8	16.7653	<18.5
25	male	Malay	Housewife	SEcondary	166.6	69.7	166.6	69.7	25.1121	23-27.49
25	male	Chinese	Unskilled worker	SEcondary	153	50.6	153	50.6	21.6156	18.5-22.99
25	female	Chinese	Housewife	SEcondary	158.5	91.7	158.5	91.7	36.5015	>=27.5
25	female	Malay	Unskilled worker	SEcondary	177	79.4	177	79.4	25.3439	23-27.49
26	male	Chinese	Unskilled worker	SEcondary	168.5	60.1	168.5	60.1	21.1677	18.5-22.99
27	male	Indian	College/University student	SEcondary	164	60.6	164	60.6	22.5312	18.5-22.99
27	male	Indian	Housewife	SEcondary	153	45	153	45	19.2234	18.5-22.99
27	female	Chinese	College/University student	SEcondary	160.2	89.3	160.2	89.3	34.7958	>=27.5
27	female	Chinese	Housewife	SEcondary	168	83	168	83	29.4076	>=27.5
27	female	Chinese	Unskilled worker	SEcondary	152	52.7	152	52.7	22.8099	18.5-22.99
28	male	Chinese	Housewife	SEcondary	154	58.6	154	58.6	24.7091	23-27.49
28	male	Chinese	Unskilled worker	SEcondary	155.1	49.5	155.1	49.5	20.577	18.5-22.99
28	female	Chinese	College/University student	SEcondary	180	93.1	180	93.1	28.7346	>=27.5
28	female	Malay	Housewife	SEcondary	168	71.2	168	71.2	25.2268	23-27.49
28	female	Chinese	Housewife	SEcondary	174	75	174	75	24.7721	23-27.49
29	male	Chinese	Unskilled worker	SEcondary	159.5	59.7	159.5	59.7	23.4668	23-27.49
29	female	Indian	Housewife	SEcondary	148.4	63.3	148.4	63.3	28.7433	>=27.5
29	female	Chinese	Housewife	SEcondary	156	64.7	156	64.7	26.5861	23-27.49
29	female	Malay	Housewife	SEcondary	161.5	60.4	161.5	60.4	23.1575	23-27.49
30	female	Chinese	Housewife	SEcondary	168.6	65.8	168.6	65.8	23.1479	23-27.49
31	female	Malay	College/University student	SEcondary	167	70	167	70	25.0995	23-27.49
32	male	Chinese	Housewife	SEcondary	152.5	81.8	152.5	81.8	35.1733	>=27.5
32	male	Chinese	Unskilled worker	SEcondary	165.3	54.7	165.3	54.7	20.019	18.5-22.99
32	female	Chinese	Housewife	SEcondary	159	50.4	159	50.4	19.9359	18.5-22.99
33	female	Chinese	Unskilled worker	SEcondary	173.1	78.9	173.1	78.9	26.3319	23-27.49
33	female	Chinese	Housewife	SEcondary	163.5	69.7	163.5	69.7	26.0734	23-27.49
33	female	Chinese	Housewife	SEcondary	177.5	53.6	177.5	53.6	17.0125	<18.5
34	male	Others	Unskilled worker	SEcondary	165	68	165	68	24.977	23-27.49
34	female	Malay	Housewife	SEcondary	172	80.8	172	80.8	27.3121	23-27.49
35	male	Chinese	Housewife	SEcondary	157	110	157	110	44.6266	>=27.5
35	female	Malay	Housewife	SEcondary	153	66.1	153	66.1	28.237	>=27.5
35	female	Chinese	Housewife	SEcondary	157.5	65	157.5	65	26.2031	23-27.49
35	female	Malay	Housewife	SEcondary	148	57	148	57	26.0226	23-27.49
36	male	Others	College/University student	SEcondary	172	67.7	172	67.7	22.884	18.5-22.99
36	female	Chinese	College/University student	SEcondary	165	82	165	82	30.1194	>=27.5
36	female	Chinese	Unskilled worker	SEcondary	149	64.8	149	64.8	29.1879	>=27.5
36	female	Chinese	Unskilled worker	SEcondary	158.6	73	158.6	73	29.0213	>=27.5
36	female	Chinese	College/University student	SEcondary	176	66	176	66	21.3068	18.5-22.99
37	female	Chinese	Housewife	SEcondary	166	59.5	166	59.5	21.5924	18.5-22.99
38	female	Malay	College/University student	SEcondary	156.2	57.1	156.2	57.1	23.4031	23-27.49
41	female	Indian	College/University student	SEcondary	153	73.5	153	73.5	31.3982	>=27.5
42	male	Malay	College/University student	SEcondary	146.5	60	146.5	60	27.9561	>=27.5
43	female	Malay	Housewife	SEcondary	156	57.4	156	57.4	23.5865	23-27.49
44	female	Indian	College/University student	SEcondary	156.4	85.6	156.4	85.6	34.9945	>=27.5
44	female	Chinese	Housewife	SEcondary	157.5	50.6	157.5	50.6	20.3981	18.5-22.99
45	male	Chinese	Unskilled worker	SEcondary	152	67	152	67	28.9993	>=27.5
45	female	Chinese	Housewife	SEcondary	156.1	78.7	156.1	78.7	32.2975	>=27.5
45	female	Malay	Housewife	SEcondary	160.1	72.2	160.1	72.2	28.1679	>=27.5
45	female	Chinese	College/University student	SEcondary	163	47.9	163	47.9	18.0285	<18.5
46	female	Chinese	College/University student	SEcondary	150.5	78.6	150.5	78.6	34.7016	>=27.5
46	female	Malay	College/University student	SEcondary	159	82.6	159	82.6	32.6728	>=27.5
46	female	Chinese	Housewife	SEcondary	155	63.2	155	63.2	26.3059	23-27.49
47	female	Malay	Unskilled worker	SEcondary	169	88.4	169	88.4	30.9513	>=27.5
48	female	Chinese	College/University student	SEcondary	160	82	160	82	32.0312	>=27.5
50	male	Chinese	College/University student	SEcondary	156.6	67	156.6	67	27.3207	23-27.49
51	male	Chinese	Housewife	SEcondary	146	55.1	146	55.1	25.8491	23-27.49
51	female	Chinese	College/University student	SEcondary	159.3	67.5	159.3	67.5	26.5994	23-27.49
52	female	Chinese	Housewife	SEcondary	149.5	51.9	149.5	51.9	23.2212	23-27.49
54	female	Chinese	College/University student	SEcondary	170	74.4	170	74.4	25.7439	23-27.49
55	female	Chinese	Housewife	SEcondary	157	87.8	157	87.8	35.6201	>=27.5
56	female	Malay	College/University student	SEcondary	162.6	61.6	162.6	61.6	23.2991	23-27.49
57	female	Chinese	Housewife	SEcondary	175	83.2	175	83.2	27.1673	23-27.49
58	male	Chinese	Housewife	SEcondary	146	61	146	61	28.617	>=27.5
59	female	Others	Housewife	SEcondary	164	61	164	61	22.68	18.5-22.99
70	female	Chinese	Unskilled worker	SEcondary	157.6	74	157.6	74	29.7933	>=27.5
20	male	Chinese	College/University student	SEcondary	146.6	63	146.6	63	29.3138	>=27.5
20	female	Chinese	Housewife	SEcondary	166	66.9	166	66.9	24.2778	23-27.49
20	female	Others	Housewife	SEcondary	149.5	48.5	149.5	48.5	21.7	18.5-22.99
20	female	Chinese	Unskilled worker	SEcondary	155	50.8	155	50.8	21.1446	18.5-22.99
20	female	Chinese	College/University student	SEcondary	150	42.7	150	42.7	18.9778	18.5-22.99
20	female	Chinese	College/University student	SEcondary	160	43.3	160	43.3	16.9141	<18.5
21	male	Chinese	Housewife	SEcondary	174	72.1	174	72.1	23.8142	23-27.49
21	male	Chinese	Housewife	SEcondary	158.8	58.3	158.8	58.3	23.1189	23-27.49
21	male	Chinese	College/University student	SEcondary	154.5	40	154.5	40	16.7573	<18.5
21	female	Chinese	Skilled worker	SEcondary	172.2	87.6	172.2	87.6	29.5419	>=27.5
21	female	Chinese	Housewife	SEcondary	159.6	67.4	159.6	67.4	26.4603	23-27.49
21	female	Malay	Housewife	SEcondary	152.1	57.2	152.1	57.2	24.7251	23-27.49
21	female	Chinese	Unskilled worker	SEcondary	156.7	56.5	156.7	56.5	23.0097	23-27.49
21	female	Malay	Housewife	SEcondary	165.7	62.4	165.7	62.4	22.7269	18.5-22.99
21	female	Chinese	Housewife	SEcondary	154	53.2	154	53.2	22.4321	18.5-22.99
21	female	Malay	Housewife	SEcondary	156.5	54.1	156.5	54.1	22.0886	18.5-22.99
21	female	Chinese	Housewife	SEcondary	170.5	63.1	170.5	63.1	21.706	18.5-22.99
21	female	Malay	Housewife	SEcondary	144.5	41.6	144.5	41.6	19.9231	18.5-22.99
21	female	Chinese	Unskilled worker	SEcondary	158.5	49.9	158.5	49.9	19.8629	18.5-22.99
21	female	Malay	College/University student	SEcondary	163.6	35.3	163.6	35.3	13.1889	<18.5
22	male	Chinese	Housewife	SEcondary	163	65	163	65	24.4646	23-27.49
22	male	Chinese	College/University student	SEcondary	166	56.5	166	56.5	20.5037	18.5-22.99
22	male	Chinese	Unskilled worker	SEcondary	159.5	44.8	159.5	44.8	17.6099	<18.5
22	female	Chinese	College/University student	SEcondary	159.5	86.5	159.5	86.5	34.0012	>=27.5
22	female	Malay	Housewife	SEcondary	160	66	160	66	25.7812	23-27.49
22	female	Indian	College/University student	SEcondary	149.4	53.9	149.4	53.9	24.1484	23-27.49
22	female	Chinese	Unskilled worker	SEcondary	153	53.8	153	53.8	22.9826	18.5-22.99
22	female	Chinese	Unskilled worker	SEcondary	161.6	58.4	161.6	58.4	22.363	18.5-22.99
22	female	Chinese	Housewife	SEcondary	157	54.5	157	54.5	22.1104	18.5-22.99
22	female	Chinese	Housewife	SEcondary	159	49.3	159	49.3	19.5008	18.5-22.99
23	female	Malay	Housewife	SEcondary	165	104.2	165	104.2	38.2736	>=27.5
23	female	Chinese	Housewife	SEcondary	170	98	170	98	33.91	>=27.5
23	female	Malay	College/University student	SEcondary	166	65	166	65	23.5883	23-27.49
23	female	Chinese	College/University student	SEcondary	147.3	46.9	147.3	46.9	21.6156	18.5-22.99
23	female	Chinese	Housewife	SEcondary	154.3	47.8	154.3	47.8	20.0769	18.5-22.99
24	female	Malay	Unskilled worker	SEcondary	155	54.1	155	54.1	22.5182	18.5-22.99
24	female	Malay	College/University student	SEcondary	161	41	161	41	15.8173	<18.5
25	male	Chinese	Housewife	SEcondary	148	68.8	148	68.8	31.4098	>=27.5
26	female	Malay	College/University student	SEcondary	156.5	54.7	156.5	54.7	22.3336	18.5-22.99
26	female	Chinese	Housewife	SEcondary	158.5	53.1	158.5	53.1	21.1366	18.5-22.99
27	female	Malay	Housewife	SEcondary	164	53	164	53	19.7055	18.5-22.99
27	female	Chinese	College/University student	SEcondary	159	41.7	159	41.7	16.4946	<18.5
29	male	Indian	Housewife	SEcondary	162	72	162	72	27.4348	23-27.49
29	female	Chinese	College/University student	SEcondary	173	75.6	173	75.6	25.2598	23-27.49
31	male	Chinese	Unskilled worker	SEcondary	163.2	63.5	163.2	63.5	23.8415	23-27.49
38	female	Chinese	Housewife	SEcondary	155.5	64.4	155.5	64.4	26.6333	23-27.49
38	female	Malay	Housewife	SEcondary	150.1	54.3	150.1	54.3	24.1012	23-27.49
49	female	Chinese	Housewife	SEcondary	164.6	56.5	164.6	56.5	20.854	18.5-22.99
51	male	Chinese	College/University student	SEcondary	158.5	57.9	158.5	57.9	23.0473	23-27.49
20	male	Chinese	College/University student	SEcondary	160.5	64.3	160.5	64.3	24.9609	23-27.49
20	female	Malay	Housewife	SEcondary	171.7	104.9	171.7	104.9	35.5824	>=27.5
20	female	Chinese	Housewife	SEcondary	151.5	71.3	151.5	71.3	31.0645	>=27.5
20	female	Chinese	College/University student	SEcondary	160.6	42.5	160.6	42.5	16.4777	<18.5
22	female	Malay	Housewife	SEcondary	151	95.5	151	95.5	41.8841	>=27.5
32	female	Chinese	Housewife	SEcondary	157.6	91.5	157.6	91.5	36.8391	>=27.5
38	male	Chinese	Professional worker	SEcondary	179	75	179	75	23.4075	23-27.49
43	male	Chinese	Skilled worker	SEcondary	172	66	172	66	22.3094	18.5-22.99
20	male	Indian	College/University student	SEcondary	170	58	170	58	20.0692	18.5-22.99
23	male	Chinese	College/University student	SEcondary	175	79	175	79	25.7959	23-27.49
23	female	Others	College/University student	SEcondary	169	55	169	55	19.257	18.5-22.99
25	male	Chinese	Skilled worker	SEcondary	170	66	170	66	22.8374	18.5-22.99
32	male	Chinese	Skilled worker	SEcondary	173	70	173	70	23.3887	23-27.49
32	female	Chinese	Skilled worker	SEcondary	170	78	170	78	26.9896	23-27.49
34	male	Chinese	Professional worker	SEcondary	159	92	159	92	36.391	>=27.5
36	female	Chinese	Housewife	SEcondary	165	73	165	73	26.8136	23-27.49
39	female	Chinese	Skilled worker	SEcondary	160	51	160	51	19.9219	18.5-22.99
43	male	Chinese	Skilled worker	SEcondary	168	71	168	71	25.1559	23-27.49
46	male	Chinese	Professional worker	SEcondary	155	80	155	80	33.2986	>=27.5
46	male	Chinese	Professional worker	SEcondary	151	68	151	68	29.8233	>=27.5
57	male	Chinese	Professional worker	SEcondary	169	68	169	68	23.8087	23-27.49
58	male	Chinese	Skilled worker	SEcondary	160	60	160	60	23.4375	23-27.49
62	female	Chinese	Retired	SEcondary	156	59	156	59	24.2439	23-27.49
18	female	Chinese	College/University student	SEcondary	156	53	156	53	21.7784	18.5-22.99
19	female	Chinese	College/University student	SEcondary	160	83	160	83	32.4219	>=27.5
19	female	Chinese	College/University student	SEcondary	147	65	147	65	30.0801	>=27.5
19	female	Chinese	College/University student	SEcondary	152	55	152	55	23.8054	23-27.49
19	female	Others	College/University student	SEcondary	179	68	179	68	21.2228	18.5-22.99
19	female	Chinese	College/University student	SEcondary	160	51	160	51	19.9219	18.5-22.99
20	male	Indian	College/University student	SEcondary	165	50	170	72	24.9135	23-27.49
20	female	Chinese	College/University student	SEcondary	165	68	170	72	24.9135	23-27.49
20	male	Indian	College/University student	SEcondary	175	85	175	85	27.7551	>=27.5
20	male	Chinese	College/University student	SEcondary	180	68	180	68	20.9877	18.5-22.99
20	male	Chinese	College/University student	SEcondary	154	49	154	49	20.6612	18.5-22.99
20	male	Chinese	College/University student	SEcondary	171	60	171	60	20.5191	18.5-22.99
20	male	Others	College/University student	SEcondary	190	73	190	73	20.2216	18.5-22.99
20	male	Chinese	College/University student	SEcondary	170	55	170	55	19.0311	18.5-22.99
20	male	Chinese	College/University student	SEcondary	154	41	154	41	17.2879	<18.5
20	male	Chinese	College/University student	SEcondary	165	47	165	47	17.2635	<18.5
20	female	Malay	College/University student	SEcondary	157	84	157	84	34.0785	>=27.5
20	female	Others	College/University student	SEcondary	157	67	157	67	27.1816	23-27.49
20	female	Chinese	College/University student	SEcondary	157	67	157	67	27.1816	23-27.49
20	female	Chinese	College/University student	SEcondary	150	53	150	53	23.5556	23-27.49
20	female	Chinese	College/University student	SEcondary	167	55	167	55	19.721	18.5-22.99
21	female	Chinese	College/University student	SEcondary	150	71	170	72	24.9135	23-27.49
21	male	Chinese	College/University student	SEcondary	110	72	110	72	59.5041	>=27.5
21	male	Chinese	College/University student	SEcondary	170	82	170	82	28.3737	>=27.5
21	female	Chinese	College/University student	SEcondary	150	78	150	78	34.6667	>=27.5
21	female	Chinese	College/University student	SEcondary	153	68	153	68	29.0487	>=27.5
21	female	Others	College/University student	SEcondary	160	60	160	60	23.4375	23-27.49
21	female	Chinese	College/University student	SEcondary	162	59	162	59	22.4813	18.5-22.99
22	male	Malay	College/University student	SEcondary	175	79	175	79	25.7959	23-27.49
22	male	Indian	College/University student	SEcondary	170	55	170	55	19.0311	18.5-22.99
22	male	Chinese	College/University student	SEcondary	155	42	155	42	17.4818	<18.5
22	male	Chinese	College/University student	SEcondary	171	50	171	50	17.0993	<18.5
22	female	Chinese	College/University student	SEcondary	163	67	163	67	25.2174	23-27.49
22	female	Chinese	College/University student	SEcondary	153	44	153	44	18.7962	18.5-22.99
23	male	Chinese	College/University student	SEcondary	161	78	161	78	30.0914	>=27.5
23	male	Chinese	College/University student	SEcondary	170	80	170	80	27.6817	>=27.5
23	male	Chinese	College/University student	SEcondary	170	72	170	72	24.9135	23-27.49
23	male	Chinese	College/University student	SEcondary	165	60	165	60	22.0386	18.5-22.99
23	female	Chinese	College/University student	SEcondary	167	58	167	58	20.7967	18.5-22.99
24	male	Chinese	College/University student	SEcondary	170	87	170	87	30.1038	>=27.5
24	male	Malay	Skilled worker	SEcondary	166	78	166	78	28.306	>=27.5
24	male	Chinese	Professional worker	SEcondary	160	70	160	70	27.3438	23-27.49
24	male	Chinese	College/University student	SEcondary	171	75	171	75	25.6489	23-27.49
24	male	Malay	College/University student	SEcondary	171.5	62	171.5	62	21.0797	18.5-22.99
24	male	Chinese	College/University student	SEcondary	165	56	165	56	20.5693	18.5-22.99
24	male	Chinese	College/University student	SEcondary	178	57	178	57	17.9902	<18.5
24	female	Chinese	Professional worker	SEcondary	165	70	165	70	25.7117	23-27.49
24	female	Chinese	Skilled worker	SEcondary	156	56	156	56	23.0112	23-27.49
25	male	Chinese	College/University student	SEcondary	168	47	168	47	16.6525	<18.5
25	female	Chinese	Professional worker	SEcondary	149	49	149	49	22.0711	18.5-22.99
25	female	Chinese	Unskilled worker	SEcondary	160	52	160	52	20.3125	18.5-22.99
25	female	Chinese	College/University student	SEcondary	159	46	159	46	18.1955	<18.5
26	male	Chinese	Skilled worker	SEcondary	165	93	165	93	34.1598	>=27.5
26	male	Chinese	Skilled worker	SEcondary	163	65	163	65	24.4646	23-27.49
26	male	Chinese	Skilled worker	SEcondary	173	73	173	73	24.3911	23-27.49
26	male	Others	Skilled worker	SEcondary	171	64	171	64	21.8871	18.5-22.99
26	female	Chinese	Professional worker	SEcondary	170	70	170	72	24.9135	23-27.49
27	male	Chinese	Professional worker	SEcondary	173	80	173	80	26.7299	23-27.49
27	male	Chinese	Professional worker	SEcondary	161	65	161	65	25.0762	23-27.49
28	male	Chinese	Skilled worker	SEcondary	167	65	167	65	23.3067	23-27.49
28	female	Chinese	Professional worker	SEcondary	144	52	144	52	25.0772	23-27.49
29	female	Chinese	Skilled worker	SEcondary	160	98	160	98	38.2812	>=27.5
30	male	Chinese	Skilled worker	SEcondary	180	101	180	101	31.1728	>=27.5
30	female	Chinese	Professional worker	SEcondary	172	56	172	57	19.2672	18.5-22.99
31	male	Chinese	Professional worker	SEcondary	150	85	150	85	37.7778	>=27.5
31	male	Chinese	Professional worker	SEcondary	175	98	175	98	32	>=27.5
31	male	Chinese	Skilled worker	SEcondary	168	70	168	70	24.8016	23-27.49
31	male	Chinese	Skilled worker	SEcondary	180	70	180	70	21.6049	18.5-22.99
31	female	Chinese	Skilled worker	SEcondary	163	40	163	40	15.0551	<18.5
32	male	Chinese	Skilled worker	SEcondary	170	82	170	82	28.3737	>=27.5
32	male	Chinese	Skilled worker	SEcondary	165	80	165	81	29.7521	>=27.5
32	female	Others	Professional worker	SEcondary	162	61	162	61	23.2434	23-27.49
32	female	Chinese	Housewife	SEcondary	159	48	159	48	18.9866	18.5-22.99
33	male	Chinese	Skilled worker	SEcondary	168	80	168	80	28.3447	>=27.5
33	female	Others	College/University student	SEcondary	152	78	152	78	33.7604	>=27.5
34	female	Chinese	Skilled worker	SEcondary	164	90	164	90	33.4622	>=27.5
34	female	Chinese	Skilled worker	SEcondary	169	62	169	62	21.7079	18.5-22.99
35	male	Chinese	Professional worker	SEcondary	168	78	168	78	27.6361	>=27.5
35	male	Chinese	Professional worker	SEcondary	178	65	178	65	20.5151	18.5-22.99
36	female	Chinese	College/University student	SEcondary	155	50	155	50	20.8117	18.5-22.99
38	female	Chinese	Skilled worker	SEcondary	162	62	162	62	23.6244	23-27.49
38	female	Chinese	Professional worker	SEcondary	170	54	170	54	18.6851	18.5-22.99
39	male	Chinese	Skilled worker	SEcondary	170	68	170	68	23.5294	23-27.49
39	male	Chinese	Professional worker	SEcondary	171	65	171	65	22.2291	18.5-22.99
39	female	Chinese	Professional worker	SEcondary	153	75	153	75	32.039	>=27.5
40	female	Chinese	Skilled worker	SEcondary	155	52	170	72	24.9135	23-27.49
41	male	Chinese	Professional worker	SEcondary	170	73	170	73	25.2595	23-27.49
42	male	Chinese	Skilled worker	SEcondary	162	84	162	84	32.0073	>=27.5
42	male	Others	College/University student	SEcondary	165	66	165	66	24.2424	23-27.49
46	female	Chinese	College/University student	SEcondary	157	64	157	64	25.9645	23-27.49
48	female	Chinese	Professional worker	SEcondary	162	60	162	60	22.8624	18.5-22.99
50	female	Chinese	Professional worker	SEcondary	157	67	157	67	27.1816	23-27.49
51	female	Chinese	Housewife	SEcondary	151	60	151	60	26.3146	23-27.49
52	female	Chinese	Skilled worker	SEcondary	158	60	158	60	24.0346	23-27.49
52	female	Chinese	Professional worker	SEcondary	167	64	167	64	22.9481	18.5-22.99
55	male	Chinese	Retired	SEcondary	177	44	177	44	14.0445	<18.5
57	male	Chinese	Skilled worker	SEcondary	184	84	184	84	24.811	23-27.49
59	female	Chinese	Professional worker	SEcondary	167	68	167	68	24.3824	23-27.49
67	female	Chinese	Skilled worker	SEcondary	150	65	150	65	28.8889	>=27.5
31	female	Chinese	College/University student	SEcondary	171	78	173	78.3	26.1619	23-27.49
	female	Malay	Retired	SEcondary	152	70	153.2	70.2	29.9102	>=27.5
19	male	Chinese	College/University student	SEcondary	178	110	174	113.9	37.6206	>=27.5
20	male	Chinese	College/University student	SEcondary	172	55	173.5	57	18.9355	18.5-22.99
20	female	Chinese	College/University student	SEcondary	152	47	153	48	20.5049	18.5-22.99
23	female	Others	Professional worker	SEcondary	160	80	159.9	85.4	33.4011	>=27.5
24	female	Chinese	Professional worker	SEcondary	160	56	161	55.6	21.4498	18.5-22.99
24	male	Indian	Professional worker	SEcondary	172	60	172	62	20.9573	18.5-22.99
26	male	Chinese	Skilled worker	SEcondary	160	52	161.5	52.3	20.052	18.5-22.99
27	male		Professional worker	SEcondary	173	62	173	61.9	20.6823	18.5-22.99
27	male	Indian	Professional worker	SEcondary	178	65	178	65	20.5151	18.5-22.99
29	female	Chinese	Skilled worker	SEcondary	172	87	172	87	29.4078	>=27.5
30	male	Others	Skilled worker	SEcondary	172.7	62	174	60	19.8177	18.5-22.99
32	female	Chinese	Skilled worker	SEcondary	156	63	157.2	65.7	26.5864	23-27.49
32	female	Indian	Professional worker	SEcondary	170	48	170	48.5	16.782	<18.5
34	female	Malay	Professional worker	SEcondary	157	64	159.2	65.4	25.8043	23-27.49
34	male	Chinese	Skilled worker	SEcondary	163	80	164	77.8	28.9262	>=27.5
34	male	Indian	Professional worker	SEcondary	187	91	188	89	25.1811	23-27.49
34	female	Chinese	Skilled worker	SEcondary	152	86	152	82	35.4917	>=27.5
34	female	Chinese	Skilled worker	SEcondary	160	100	160	105.7	41.2891	>=27.5
36	female	Chinese	Skilled worker	SEcondary	155	56	155.3	53	21.9752	18.5-22.99
37	male	Indian	Professional worker	SEcondary	181	96	181	104	31.7451	>=27.5
37	female	Malay	Professional worker	SEcondary	165	82	165	81.3	29.8623	>=27.5
37	male	Chinese	Professional worker	SEcondary	161	56	159.5	64	25.157	23-27.49
38	female	Malay	Skilled worker	SEcondary	160	72	162.2	72.8	27.6713	>=27.5
38	female	Chinese	Skilled worker	SEcondary	150	104	152	109.9	47.5675	>=27.5
39	female	Chinese	Skilled worker	SEcondary	172	110	160	113.3	44.2578	>=27.5
40	male	Chinese	Skilled worker	SEcondary	168	112	176.8	115.6	36.9822	>=27.5
40	male	Malay	Professional worker	SEcondary	175	79	177	79.3	25.312	23-27.49
40	male	Indian	Skilled worker	SEcondary	167	95	169	112.4	39.3544	>=27.5
40	female	Chinese	Professional worker	SEcondary	150	76	150	76	33.7778	>=27.5
40	female	Chinese	Housewife	SEcondary	158	60	158	65	26.0375	23-27.49
40	male	Chinese	Skilled worker	SEcondary	174	84	173.5	84.3	28.0046	>=27.5
41	female	Chinese	Skilled worker	SEcondary	158	80	159.6	79.5	31.2105	>=27.5
42	male	Chinese	Skilled worker	SEcondary	162	120	167	106.2	38.0795	>=27.5
42	male	Chinese	Professional worker	SEcondary	167	67.7	166	68	24.677	23-27.49
43	female	Others	Housewife	SEcondary	157	100.2	161	106.6	41.125	>=27.5
43	male	Malay	Professional worker	SEcondary	170	75	170	75	25.9516	23-27.49
43	female	Chinese	Skilled worker	SEcondary	148	54	148	54	24.653	23-27.49
44	male	Chinese	Skilled worker	SEcondary	173.3	84.5	173.3	85.5	28.4688	>=27.5
45	male	Chinese	Skilled worker	SEcondary	165	89	165.2	89.8	32.9046	>=27.5
46	female	Chinese	Skilled worker	SEcondary	145	57	147	57.5	26.6093	23-27.49
48	male	Chinese	Professional worker	SEcondary	177	130	182	132.5	40.0012	>=27.5
50	female	Malay	Unskilled worker	SEcondary	164	67	165	67.2	24.6832	23-27.49
50	female	Chinese	Professional worker	SEcondary	151	58.2	149.2	58.4	26.2346	23-27.49
51	male	Chinese	Professional worker	SEcondary	170	89	170	90.2	31.2111	>=27.5
52	female	Chinese	Skilled worker	SEcondary	141	73	173	69.5	23.2216	23-27.49
52	male	Malay	Skilled worker	SEcondary	162.5	70	166.3	70	25.3112	23-27.49
52	female	Chinese	Professional worker	SEcondary	148	58	150	61	27.1111	23-27.49
52	female	Chinese	College/University student	SEcondary	157	71	157.5	71	28.6218	>=27.5
52	male	Malay	Skilled worker	SEcondary	176	81	176	80.5	25.9879	23-27.49
52	male	Chinese	Skilled worker	SEcondary	159	61	159	60.6	23.9706	23-27.49
52	female	Indian	Professional worker	SEcondary	152	58	152	58.2	25.1904	23-27.49
52	male	Chinese	Professional worker	SEcondary	171	70	170	78	26.9896	23-27.49
53	male	Malay	Skilled worker	SEcondary	165	60	167.5	60.4	21.5282	18.5-22.99
53	female	Malay	Professional worker	SEcondary	165	95	164.5	96.3	35.5873	>=27.5
54	male	Indian	Professional worker	SEcondary	153	88	173	95.4	31.8754	>=27.5
54	female	Malay	Housewife	SEcondary	160	63	162.4	63.6	24.1149	23-27.49
54	female	Chinese	Professional worker	SEcondary	154	68	156	69.6	28.5996	>=27.5
54	female	Chinese	Skilled worker	SEcondary	157	105	158.6	114.5	45.5197	>=27.5
54	female	Chinese	Retired	SEcondary	174	100	175	99.3	32.4245	>=27.5
54	female	Chinese	Skilled worker	SEcondary	157	114.5	157	114.5	46.4522	>=27.5
55	male	Indian	Professional worker	SEcondary	165	70	166	83.2	30.1931	>=27.5
56	female	Malay	Housewife	SEcondary	157.5	58.2	160.1	58.5	22.823	18.5-22.99
56	female	Indian	Professional worker	SEcondary	165	65	166	72.5	26.3101	23-27.49
57	female	Chinese	Housewife	SEcondary	152.4	73	153	74.5	31.8254	>=27.5
57	male	Malay	Professional worker	SEcondary	180	85	180	86.3	26.6358	23-27.49
57	female	Chinese	Professional worker	SEcondary	160	69	160	67.7	26.4453	23-27.49
57	female	Chinese	Housewife	SEcondary	154	67	152.6	47.7	20.4837	18.5-22.99
58	female	Malay	Housewife	SEcondary	157	60	159	60.7	24.0101	23-27.49
58	male	Malay	Professional worker	SEcondary	168	67	168	66	23.3844	23-27.49
58	female	Chinese	Housewife	SEcondary	160	64	160	65	25.3906	23-27.49
58	male	Chinese	Professional worker	SEcondary	175	110	172	105	35.4922	>=27.5
59	female	Malay	Professional worker	SEcondary	157.5	50	162	51.4	19.5854	18.5-22.99
59	male	Malay	Professional worker	SEcondary	171	84.5	174.4	83	27.2888	23-27.49
59	male	Indian	Retired	SEcondary	175	42	175.2	46.9	15.2793	<18.5
59	female	Chinese	Housewife	SEcondary	164	61	164	61	22.68	18.5-22.99
59	female	Chinese	Housewife	SEcondary	157	55	153.5	53.4	22.6634	18.5-22.99
60	male	Chinese	Retired	SEcondary	160	77	162	76.8	29.2638	>=27.5
60	female	Chinese	Retired	SEcondary	154	48	153	50	21.3593	18.5-22.99
61	female	Malay	Retired	SEcondary	154	65	156	61.6	25.3123	23-27.49
61	female	Chinese	Professional worker	SEcondary	148	52	148.5	56	25.3942	23-27.49
61	male	Others	Retired	SEcondary	167	80	166.1	80.7	29.2506	>=27.5
62	female	Malay	Retired	SEcondary	162	72.3	164	73.3	27.2531	23-27.49
62	female	Malay	Professional worker	SEcondary	153	78	154.5	79.9	33.4726	>=27.5
62	male	Malay	Retired	SEcondary	172	75	171	75.8	25.9225	23-27.49
62	female	Malay	Retired	SEcondary	155	63	152	76.9	33.2843	>=27.5
63	male	Chinese	Retired	SEcondary	152.4	70.6	156	72.6	29.8323	>=27.5
63	female	Malay	Retired	SEcondary	154	50	155	51.4	21.3944	18.5-22.99
63	male	Malay	Retired	SEcondary	170	64	170	62.8	21.7301	18.5-22.99
63	male	Malay	Retired	SEcondary	178	60.8	178	59.7	18.8423	18.5-22.99
63	male	Chinese	Retired	SEcondary	164	70	164	76	28.257	>=27.5
64	male	Chinese	Retired	SEcondary	170	86	170	83.9	29.0311	>=27.5
64	male	Malay	Professional worker	SEcondary	157.5	62	157	61.7	25.0314	23-27.49
64	male	Indian	Retired	SEcondary	170	72	169	73	25.5593	23-27.49
64	female	Malay	Retired	SEcondary	162.6	70	160.5	71.4	27.7171	>=27.5
64	male	Indian	Retired	SEcondary	180.3	98	175.5	96.8	31.4283	>=27.5
65	male	Malay	Retired	SEcondary	160	70	170	69	23.8754	23-27.49
65	male	Chinese	Retired	SEcondary	165.1	65	171.2	65.7	22.416	18.5-22.99
65	male	Malay	Professional worker	SEcondary	172	62	171	64.8	22.1607	18.5-22.99
65	female	Malay	Retired	SEcondary	151	55	149.5	56.6	25.3241	23-27.49
65	female	Malay	Retired	SEcondary	160	54.5	153.8	57.5	24.3083	23-27.49
65	female	Others	Housewife	SEcondary	175	73	164.6	73.3	27.0548	23-27.49
66	female	Chinese	Retired	SEcondary	150	90	152	89.5	38.7379	>=27.5
66	female	Chinese	Retired	SEcondary	150	60	149	61.6	27.7465	>=27.5
67	male	Indian	Professional worker	SEcondary	171	68	172.1	66.4	22.4185	18.5-22.99
67	male	Chinese	Retired	SEcondary	174	98	174	88.2	29.132	>=27.5
67	male	Malay	Retired	SEcondary	168	65	168	67.8	24.0221	23-27.49
67	female	Chinese	Professional worker	SEcondary	147	50	146	49	22.9874	18.5-22.99
67	female	Malay	Retired	SEcondary	160	64.9	158	64.4	25.7971	23-27.49
67	female	Indian	Retired	SEcondary	165.1	67	161.4	70.6	27.1018	23-27.49
68	male	Malay	Retired	SEcondary	175	80	176.5	85	27.2853	23-27.49
68	male	Malay	Retired	SEcondary	170.2	76	171	78	26.6749	23-27.49
68	female	Chinese	Housewife	SEcondary	150	50.3	150	50.3	22.3556	18.5-22.99
68	male	Indian	Retired	SEcondary	173	68	172	67.3	22.7488	18.5-22.99
68	male	Chinese	Retired	SEcondary	170	78	169	79.6	27.8702	>=27.5
68	male	Malay	Retired	SEcondary	175	78	173.5	77	25.5795	23-27.49
69	female	Chinese	Retired	SEcondary	135	48	144	47.8	23.0517	23-27.49
69	female	Malay	Skilled worker	SEcondary	153	57	159	54.2	21.439	18.5-22.99
69	male	Indian	Retired	SEcondary	165	78	165	77.7	28.5399	>=27.5
69	male	Malay	Retired	SEcondary	163	59	158	59.3	23.7542	23-27.49
69	female	Chinese	Retired	SEcondary	152.4	61	146	60.3	28.2886	>=27.5
70	male	Indian	Professional worker	SEcondary	157	60	167	58.2	20.8684	18.5-22.99
70	male	Indian	Skilled worker	SEcondary	170	83	168	84.2	29.8328	>=27.5
70	female	Chinese	Retired	SEcondary	150	59	141	59	29.6766	>=27.5
71	male	Malay	Professional worker	SEcondary	152	72	170	72.7	25.1557	23-27.49
71	male	Others	Professional worker	SEcondary	175	68.5	179.3	68.2	21.2141	18.5-22.99
72	male	Malay	Professional worker	SEcondary	164	74.5	166.5	72.3	26.0801	23-27.49
72	female	Malay	Retired	SEcondary	150	60.6	150	60	26.6667	23-27.49
73	male	Indian	Retired	SEcondary	152.4	55	149	55.7	25.089	23-27.49
74	male	Malay	Retired	SEcondary	169	83	173	82	27.3982	23-27.49
74	female	Malay	Retired	SEcondary	151	55	155	55.2	22.9761	18.5-22.99
74	male	Chinese	Retired	SEcondary	175	99.5	176	99.5	32.1216	>=27.5
74	female	Indian	Professional worker	SEcondary	151	84	151	85.5	37.4984	>=27.5
75	female	Malay	Professional worker	SEcondary	150	53	153	52.2	22.2991	18.5-22.99
75	male	Chinese	Retired	SEcondary	165	65	165	74.8	27.4747	23-27.49
77	male	Malay	Retired	SEcondary	156	60	165	74.6	27.4013	23-27.49
77	male	Indian	Retired	SEcondary	170	73	172	72.5	24.5065	23-27.49
79	female	Malay	Retired	SEcondary	162.5	53.9	163	53.3	20.061	18.5-22.99
79	female	Chinese	Retired	SEcondary	160	65	160	65	25.3906	23-27.49
80	male	Malay	Professional worker	SEcondary	154	62	158	66.8	26.7585	23-27.49
80	female	Indian	Retired	SEcondary	152	40	155	39.5	16.4412	<18.5
80	male	Malay	Retired	SEcondary	163	57	161	63.6	24.5361	23-27.49
80	male	Malay	Retired	SEcondary	167	60	159	62.5	24.7221	23-27.49
81	male	Chinese	Professional worker	SEcondary	178	81	180	81.5	25.1543	23-27.49
26	female	Chinese	Professional worker	SEcondary	157	78	157	78	31.6443	>=27.5
28	male	Chinese	Professional worker	SEcondary	169	58	169	58	20.3074	18.5-22.99
28	female	Others	Skilled worker	SEcondary	153	57	153	57	24.3496	23-27.49
31	male	Others	Professional worker	SEcondary	165	80	165	80	29.3848	>=27.5
32	male	Others	Skilled worker	SEcondary	169	110	169	110	38.5141	>=27.5
32	female	Others	Skilled worker	SEcondary	149	69	149	69	31.0797	>=27.5
33	male	Chinese	Professional worker	SEcondary	162	67.5	162	67.5	25.7202	23-27.49
34	male	Indian	Professional worker	SEcondary	160	52	160	52	20.3125	18.5-22.99
38	male	Others	Skilled worker	SEcondary	159	67	159	67	26.5021	23-27.49
41	male	Others	Professional worker	SEcondary	158	67	158	67	26.8386	23-27.49
45	male	Others	Professional worker	SEcondary	173	92	173	92	30.7394	>=27.5
48	female	Others	Professional worker	SEcondary	153	70	153	70	29.903	>=27.5
51	female	Chinese	Professional worker	SEcondary	150	65	150	65	28.8889	>=27.5
37	female	Chinese	Unskilled worker	SEcondary	155	42	154.6	40.8	17.0703	<18.5
40	female	Chinese	Skilled worker	SEcondary	164	93	164	89	33.0904	>=27.5
48	female	Chinese	Skilled worker	SEcondary	154	87	150	83	36.8889	>=27.5
51	male	Chinese	Professional worker	SEcondary	160	67	162	68	25.9107	23-27.49
24	female	Indian	Housewife	SEcondary	152	47	152.5	46.5	19.9946	18.5-22.99
25	male	Chinese	Skilled worker	SEcondary	169	147	169	147	51.4688	>=27.5
25	female	Indian	Housewife	SEcondary	166	64	166	64	23.2254	23-27.49
26	female	Indian	Housewife	SEcondary	163	50	163	51	19.1953	18.5-22.99
26	female	Chinese	Skilled worker	SEcondary	160	69	159.5	68.5	26.9258	23-27.49
27	female	Chinese	Skilled worker	SEcondary	154	63	154	63	26.5643	23-27.49
30	male	Chinese	Professional worker	SEcondary	172	75	172	74.5	25.1825	23-27.49
32	female	Chinese	Professional worker	SEcondary	157	58	157	58	23.5304	23-27.49
34	male	Chinese	Skilled worker	SEcondary	175	88	175	88	28.7347	>=27.5
36	female	Chinese	Professional worker	SEcondary	157	79.8	157	79.8	32.3745	>=27.5
37	female	Chinese	Professional worker	SEcondary	160	81	160	81	31.6406	>=27.5
38	female	Chinese	Professional worker	SEcondary	156	88	155	88	36.6285	>=27.5
44	female	Indian	Skilled worker	SEcondary	159	83	159	83	32.831	>=27.5
55	female	Chinese	Professional worker	SEcondary	151	71	150	72	32	>=27.5
57	male	Chinese	Professional worker	SEcondary	166	105	166	105	38.1042	>=27.5
20	female		Housewife	SEcondary	166	56	166	56	20.3223	18.5-22.99
22	female	Malay	Housewife	SEcondary	162	49	162	49	18.6709	18.5-22.99
22	female	Chinese	Housewife	SEcondary	147	40	147	40	18.5108	18.5-22.99
25	female	Chinese	Housewife	SEcondary	160	53	160	53	20.7031	18.5-22.99
27	female	Chinese	Housewife	SEcondary	168	103	168	103	36.4938	>=27.5
29	female	Chinese	Housewife	SEcondary	163	95	163	95	35.756	>=27.5
30	female	Chinese	Unskilled worker	SEcondary	152	50	152	50	21.6413	18.5-22.99
30	female	Chinese	Retired	SEcondary	145	40.4	145	40.4	19.2152	18.5-22.99
37	female	Chinese	Unskilled worker	SEcondary	162	51.6	162	51.6	19.6616	18.5-22.99
51	female	Chinese	Unskilled worker	SEcondary	154	78	154	78	32.8892	>=27.5
31	female	Chinese	Housewife	SEcondary	155	82	155	84.2	35.0468	>=27.5
46	female	Malay	Professional worker	SEcondary	151	55	151	55	24.1217	23-27.49
	female	Chinese	College/University student	SEcondary	163	119	165	117.8	43.2691	>=27.5
	female	Chinese	Skilled worker	SEcondary	162	56	164	58	21.5645	18.5-22.99
	female	Chinese	Professional worker	SEcondary	163	75	164	73	27.1416	23-27.49
	female	Chinese	College/University student	SEcondary	153	48	153.7	49.5	20.9535	18.5-22.99
	female	Chinese	College/University student	SEcondary	171	92	171	93.2	31.8731	>=27.5
19	female	Chinese	College/University student	SEcondary	158	64	159.3	65.7	25.8901	23-27.49
19	female	Chinese	College/University student	SEcondary	156	56	157	56.2	22.8001	18.5-22.99
19	female	Chinese	College/University student	SEcondary	151	66	151.5	67.4	29.3653	>=27.5
19	male	Chinese	College/University student	SEcondary	172	55	172	54.9	18.5573	18.5-22.99
19	female	Chinese	College/University student	SEcondary	155	56	155	56.2	23.3923	23-27.49
19	female	Chinese	College/University student	SEcondary	151	66	151	67.5	29.604	>=27.5
19	male	Chinese	College/University student	SEcondary	170	55	169	56.2	19.6772	18.5-22.99
20	female	Chinese	College/University student	SEcondary	155	62	158	60.5	24.2349	23-27.49
20	female	Chinese	College/University student	SEcondary	154	46.5	157	47	19.0677	18.5-22.99
20	female	Chinese	College/University student	SEcondary	153	49.5	156	50.3	20.669	18.5-22.99
20	female	Chinese	College/University student	SEcondary	153	47	156	48.2	19.806	18.5-22.99
20	female	Chinese	College/University student	SEcondary	150	60	152.1	60.7	26.238	23-27.49
20	male	Chinese	College/University student	SEcondary	177	52	179	53.1	16.5725	<18.5
20	male	Chinese	College/University student	SEcondary	175	62	177	66.7	21.2902	18.5-22.99
20	male	Chinese	College/University student	SEcondary	158	72	160	79.4	31.0156	>=27.5
20	female	Chinese	College/University student	SEcondary	167	56	169	56.8	19.8873	18.5-22.99
20	female	Chinese	College/University student	SEcondary	160	54	162	55.7	21.2239	18.5-22.99
20	female	Chinese	College/University student	SEcondary	162	55	164	60	22.3081	18.5-22.99
20	female	Chinese	College/University student	SEcondary	151	45.6	152.9	45.3	19.3769	18.5-22.99
20	female	Chinese	College/University student	SEcondary	160	60	161.5	62	23.771	23-27.49
20	female	Chinese	College/University student	SEcondary	155	52.1	156.2	52.4	21.4768	18.5-22.99
20	male	Malay	College/University student	SEcondary	164	60	165	52.7	19.3572	18.5-22.99
20	male	Chinese	College/University student	SEcondary	168	52	169	51.4	17.9966	<18.5
20	male	Chinese	College/University student	SEcondary	173	55	174	56.3	18.5956	18.5-22.99
20	male	Malay	College/University student	SEcondary	168	51	169	52.4	18.3467	<18.5
20	female	Chinese	College/University student	SEcondary	146	55	147	52.5	24.2954	23-27.49
20	female	Chinese	College/University student	SEcondary	162	65	163	65.5	24.6528	23-27.49
20	female	Chinese	College/University student	SEcondary	158	57	159	57.5	22.7444	18.5-22.99
20	female	Chinese	College/University student	SEcondary	154	52	155	52.9	22.0187	18.5-22.99
20	female	Chinese	College/University student	SEcondary	156	51	157	52	21.0962	18.5-22.99
20	female	Chinese	College/University student	SEcondary	149	45	150	46	20.4444	18.5-22.99
20	female	Chinese	College/University student	SEcondary	158	47	159	49.2	19.4613	18.5-22.99
20	male	Chinese	College/University student	SEcondary	172.5	68	173	70	23.3887	23-27.49
20	female	Chinese	College/University student	SEcondary	156	70	156.5	69	28.1722	>=27.5
20	female	Chinese	College/University student	SEcondary	148	64	148.5	64	29.022	>=27.5
20	female	Chinese	College/University student	SEcondary	160	52	160.5	52	20.1861	18.5-22.99
20	female	Chinese	College/University student	SEcondary	150	51.5	150.3	51.6	22.8419	18.5-22.99
20	female	Chinese	College/University student	SEcondary	164	57	164.3	58	21.4859	18.5-22.99
20	female	Chinese	College/University student	SEcondary	156	55	156.2	56.5	23.1572	23-27.49
20	male	Chinese	College/University student	SEcondary	169	58	169	57	19.9573	18.5-22.99
20	male	Chinese	College/University student	SEcondary	170	54	170	53.6	18.5467	18.5-22.99
20	male	Chinese	College/University student	SEcondary	170	81.2	170	81.2	28.0969	>=27.5
20	male	Chinese	College/University student	SEcondary	160	56	160	56.3	21.9922	18.5-22.99
20	male	Malay	College/University student	SEcondary	175	57	175	59.5	19.4286	18.5-22.99
20	male	Chinese	College/University student	SEcondary	169	55	169	58.1	20.3424	18.5-22.99
20	female	Indian	Professional worker	SEcondary	149	50	149	49	22.0711	18.5-22.99
20	female	Chinese	College/University student	SEcondary	159	67	159	66	26.1066	23-27.49
20	female	Chinese	College/University student	SEcondary	162	58	162	57	21.7193	18.5-22.99
20	female	Chinese	College/University student	SEcondary	163	51	163	50	18.8189	18.5-22.99
20	female	Chinese	College/University student	SEcondary	155	58	155	57.2	23.8085	23-27.49
20	female	Chinese	College/University student	SEcondary	151	56.5	151	56	24.5603	23-27.49
20	female	Chinese	College/University student	SEcondary	163	53.5	163	53	19.9481	18.5-22.99
20	female	Chinese		SEcondary	150	41	150	40.6	18.0444	<18.5
20	female	Chinese	College/University student	SEcondary	149	58	149	58	26.1249	23-27.49
20	female	Chinese	College/University student	SEcondary	150	58	150	58	25.7778	23-27.49
20	female	Chinese	College/University student	SEcondary	151	56	151	56	24.5603	23-27.49
20	female	Chinese	College/University student	SEcondary	154	58	154	58	24.4561	23-27.49
20	female	Chinese	College/University student	SEcondary	163	63	163	63	23.7118	23-27.49
20	female	Chinese	College/University student	SEcondary	157	58	157	58	23.5304	23-27.49
20	female	Chinese	College/University student	SEcondary	158	56	158	56	22.4323	18.5-22.99
20	female	Chinese	College/University student	SEcondary	156	51	156	51	20.9566	18.5-22.99
20	female	Chinese	College/University student	SEcondary	161	53	161	53	20.4467	18.5-22.99
20	female	Chinese	College/University student	SEcondary	152	44.5	152	44.5	19.2607	18.5-22.99
20	female	Chinese	College/University student	SEcondary	157	46	157	46	18.662	18.5-22.99
20	female	Chinese	College/University student	SEcondary	153	40	153	40.1	17.1302	<18.5
20	female	Chinese	College/University student	SEcondary	153	60	153	60.3	25.7593	23-27.49
20	female	Chinese	College/University student	SEcondary	160	47.7	160	48.1	18.7891	18.5-22.99
20	female	Chinese	College/University student	SEcondary	161	62	161	62.5	24.1117	23-27.49
20	female	Chinese	College/University student	SEcondary	160	57	160	57.5	22.4609	18.5-22.99
20	female	Chinese	College/University student	SEcondary	158	47	158	47.5	19.0274	18.5-22.99
20	female	Chinese	College/University student	SEcondary	156.7	61	156.7	61.5	25.0459	23-27.49
20	female	Chinese	College/University student	SEcondary	160	68	160	69	26.9531	23-27.49
20	female	Chinese	College/University student	SEcondary	154	50	154	51	21.5045	18.5-22.99
20	female	Chinese	College/University student	SEcondary	163	50	163	51.2	19.2706	18.5-22.99
20	male	Indian	College/University student	SEcondary	174	77	173.5	77.5	25.7456	23-27.49
20	female	Chinese	College/University student	SEcondary	163	49	162.5	46.9	17.7609	<18.5
20	female	Chinese	College/University student	SEcondary	150	60	149.5	63.4	28.3666	>=27.5
20	male	Indian	Skilled worker	SEcondary	182	80	181	94	28.6927	>=27.5
20	female	Chinese	College/University student	SEcondary	155	42	154	42	17.7096	<18.5
20	female	Chinese	College/University student	SEcondary	155	45	154	45	18.9745	18.5-22.99
20	female	Chinese	College/University student	SEcondary	156	54	155	54	22.4766	18.5-22.99
20	female	Chinese	College/University student	SEcondary	156	57	155	57	23.7253	23-27.49
20	female	Chinese	College/University student	SEcondary	163	58	162	59.8	22.7862	18.5-22.99
20	male	Chinese	College/University student	SEcondary	171	65	169.5	67.1	23.3552	23-27.49
20	female	Chinese	College/University student	SEcondary	151	53	149	51.3	23.1071	23-27.49
21	female	Indian	College/University student	SEcondary	153	60	164	62	23.0518	23-27.49
21	female	Chinese	Skilled worker	SEcondary	153	41	158	43.6	17.4651	<18.5
21	male	Malay	College/University student	SEcondary	160	60	162	61.4	23.3958	23-27.49
21	female	Malay	College/University student	SEcondary	159	52	161	51	19.6752	18.5-22.99
21	female	Chinese	College/University student	SEcondary	152	54	154	56.2	23.6971	23-27.49
21	female	Malay	College/University student	SEcondary	162	57	163	57	21.4536	18.5-22.99
21	female	Chinese	College/University student	SEcondary	160	52	161	53.8	20.7554	18.5-22.99
21	female	Chinese	Skilled worker	SEcondary	145	47	145	46.6	22.1641	18.5-22.99
21	female	Chinese	College/University student	SEcondary	158	41.5	158	41.5	16.6239	<18.5
21	female	Chinese	College/University student	SEcondary	156	43	156	44	18.0802	<18.5
21	female	Chinese	College/University student	SEcondary	160	54	160	55.7	21.7578	18.5-22.99
21	female	Chinese	College/University student	SEcondary	148	50	148	52	23.74	23-27.49
21	female	Chinese	College/University student	SEcondary	155	60	154	59	24.8777	23-27.49
21	female	Chinese	College/University student	SEcondary	150	45	149	45	20.2694	18.5-22.99
21	female	Chinese	College/University student	SEcondary	155	52	154	53.5	22.5586	18.5-22.99
21	female	Chinese	College/University student	SEcondary	151	50.1	149.5	53.2	23.8029	23-27.49
22	female	Chinese	Skilled worker	SEcondary	159	48	168	51	18.0697	<18.5
22	female	Malay	College/University student	SEcondary	163	53	166.3	53.7	19.4173	18.5-22.99
22	male	Malay	College/University student	SEcondary	164	63	165.5	64.7	23.6215	23-27.49
22	male	Chinese	College/University student	SEcondary	171	80	172	81.6	27.5825	>=27.5
22	female	Chinese	Professional worker	SEcondary	165	66	166	66.8	24.2415	23-27.49
22	female	Chinese	Skilled worker	SEcondary	155	72	156	74.5	30.6131	>=27.5
22	female	Chinese	College/University student	SEcondary	165	71	165	68	24.977	23-27.49
22	female	Indian	Housewife	SEcondary	166.5	67	166.5	67	24.1683	23-27.49
22	female	Indian	College/University student	SEcondary	170	65	170	65	22.4913	18.5-22.99
22	female	Chinese	College/University student	SEcondary	175	56	175	56.5	18.449	<18.5
22	female	Chinese	College/University student	SEcondary	165	65	165	66	24.2424	23-27.49
22	female	Chinese	College/University student	SEcondary	165	70	165	71.5	26.2626	23-27.49
22	female	Chinese	Professional worker	SEcondary	158	80	156.5	83.5	34.0924	>=27.5
22	female	Malay	College/University student	SEcondary	162	54	160	54.2	21.1719	18.5-22.99
23	male	Indian	Skilled worker	SEcondary	169	66	171	62.2	21.2715	18.5-22.99
23	female	Chinese	Skilled worker	SEcondary	158	53	160	55.7	21.7578	18.5-22.99
23	female	Chinese	Professional worker	SEcondary	150	45	152	47.7	20.6458	18.5-22.99
23	female	Indian	College/University student	SEcondary	156	57	157	59.2	24.0172	23-27.49
23	male	Indian	Professional worker	SEcondary	176	73	176	72.3	23.3407	23-27.49
23	female	Chinese	College/University student	SEcondary	167	55	167	56	20.0796	18.5-22.99
23	female	Chinese	Professional worker	SEcondary	156	64	156	68	27.9421	>=27.5
23	male	Indian	Professional worker	SEcondary	170	62	169.8	64.5	22.3709	18.5-22.99
23	female	Chinese	Professional worker	SEcondary	158	63	157.8	63.8	25.6216	23-27.49
23	male	Chinese	College/University student	SEcondary	169	58	167	57	20.4382	18.5-22.99
23	male	Chinese	Skilled worker	SEcondary	161	58	159	61.6	24.3661	23-27.49
23	female	Chinese	College/University student	SEcondary	158	45	156	47	19.313	18.5-22.99
23	female	Chinese	Skilled worker	SEcondary	159	48	155	48	19.9792	18.5-22.99
24	male	Malay	College/University student	SEcondary	176	73	179	77	24.0317	23-27.49
24	female	Chinese	Skilled worker	SEcondary	150	57	153	57	24.3496	23-27.49
24	female	Chinese	Skilled worker	SEcondary	157	52	159	53	20.9644	18.5-22.99
24	male	Chinese	Skilled worker	SEcondary	168	105	168.4	116.3	41.0105	>=27.5
24	male	Malay	College/University student	SEcondary	170	82	170	80.5	27.8547	>=27.5
24	male	Indian	College/University student	SEcondary	165	100	165	100	36.7309	>=27.5
24	male	Malay	College/University student	SEcondary	177	90	177	95	30.3233	>=27.5
24	female	Chinese	College/University student	SEcondary	165	55	164.5	55.7	20.5837	18.5-22.99
24	female	Chinese	College/University student	SEcondary	153	52	152.2	52	22.4478	18.5-22.99
24	male	Indian	College/University student	SEcondary	170	67	167.3	68.8	24.5808	23-27.49
25	female	Chinese	Professional worker	SEcondary	150	45	152.5	46.7	20.0806	18.5-22.99
25	female	Indian	Professional worker	SEcondary	160.1	46.6	161	46.7	18.0163	<18.5
25	female	Malay	Professional worker	SEcondary	161	55	161.5	52.4	20.0903	18.5-22.99
25	female	Chinese	Skilled worker	SEcondary	151	60	151	60	26.3146	23-27.49
25	female	Chinese	College/University student	SEcondary	157	56	157	56.1	22.7595	18.5-22.99
25	female	Chinese	College/University student	SEcondary	149	45	149	46.6	20.99	18.5-22.99
25	female	Chinese	College/University student	SEcondary	163	72	163	73.7	27.7391	>=27.5
25	male	Malay	Skilled worker	SEcondary	174	73	173.5	72.4	24.0514	23-27.49
26	male	Chinese	Skilled worker	SEcondary	159	70	162	73.5	28.0064	>=27.5
26	female	Malay	Professional worker	SEcondary	151	45	153.5	43.6	18.5042	18.5-22.99
26	female	Chinese	Housewife	SEcondary	160	64	162	65	24.7676	23-27.49
26	female	Chinese	College/University student	SEcondary	160	66	161.5	66.8	25.6113	23-27.49
26	female	Chinese	Professional worker	SEcondary	157	46.4	158	45.1	18.066	<18.5
26	male	Malay	Professional worker	SEcondary	179	66	179	64.6	20.1617	18.5-22.99
26	male	Chinese	Skilled worker	SEcondary	161	53	161	54.5	21.0254	18.5-22.99
26	female	Malay	Skilled worker	SEcondary	155	44	155	44.5	18.5224	18.5-22.99
26	female	Chinese	Professional worker	SEcondary	164	80	164	81	30.116	>=27.5
26	male	Malay	Professional worker	SEcondary	180	66	177.2	66.2	21.0829	18.5-22.99
27	female	Malay	Professional worker	SEcondary	158	45	162.5	45.9	17.3822	<18.5
27	male	Malay	Professional worker	SEcondary	165	69	168	68	24.093	23-27.49
27	female	Chinese	Professional worker	SEcondary	147	50	150	52.9	23.5111	23-27.49
27	female	Chinese	Professional worker	SEcondary	150	55	152	61.5	26.6188	23-27.49
27	male	Malay	Professional worker	SEcondary	178	88	179.2	90	28.0263	>=27.5
27	female	Malay	Professional worker	SEcondary	161	53	162	52.8	20.1189	18.5-22.99
27	female	Chinese	Skilled worker	SEcondary	169	65	169.5	57.2	19.9093	18.5-22.99
27	male	Chinese	Skilled worker	SEcondary	169	45	168	45.1	15.9793	<18.5
27	female	Malay	Professional worker	SEcondary	159	49	157.5	50	20.1562	18.5-22.99
28	male	Malay	Professional worker	SEcondary	170	68	172	68.2	23.053	23-27.49
28	female	Chinese	Skilled worker	SEcondary	168	80	170	81.5	28.2007	>=27.5
28	male	Malay	Skilled worker	SEcondary	170	88	171.7	83.1	28.1878	>=27.5
28	female	Chinese	Skilled worker	SEcondary	153	57	154	57.5	24.2452	23-27.49
28	female	Indian	Professional worker	SEcondary	157	72	158	74.7	29.9231	>=27.5
28	female	Chinese	Skilled worker	SEcondary	160	50	161	56.9	21.9513	18.5-22.99
28	female	Malay	Professional worker	SEcondary	152	48	152.5	52	22.3596	18.5-22.99
28	male	Chinese	Professional worker	SEcondary	164	65	164.3	66.8	24.7458	23-27.49
28	female	Malay	Professional worker	SEcondary	162	56	162	56	21.3382	18.5-22.99
28	male	Malay	Professional worker	SEcondary	169	77	168.2	76.7	27.1109	23-27.49
28	female	Chinese	Skilled worker	SEcondary	160	84	159	80.5	31.8421	>=27.5
28	male	Others	Skilled worker	SEcondary	165	61	163.7	57.7	21.5317	18.5-22.99
29	female	Indian	Skilled worker	SEcondary	154	45	155	50	20.8117	18.5-22.99
29	female	Chinese	Skilled worker	SEcondary	161	63.5	161.5	64	24.5378	23-27.49
29	female	Chinese	Professional worker	SEcondary	158	67	158	66.8	26.7585	23-27.49
29	female	Indian	Professional worker	SEcondary	152	82	152	82	35.4917	>=27.5
29	female	Chinese	Professional worker	SEcondary	153	58	152.6	58.5	25.1216	23-27.49
29	male	Malay	Professional worker	SEcondary	168	86	167	86	30.8365	>=27.5
30	male	Chinese	Professional worker	SEcondary	172	89	176.6	100.3	32.1603	>=27.5
30	male	Malay	Professional worker	SEcondary	170	75	174	79.2	26.1593	23-27.49
30	female	Malay	Professional worker	SEcondary	160	78	163	77	28.9811	>=27.5
30	female	Chinese	Retired	SEcondary	152	53	154	52.8	22.2635	18.5-22.99
30	female	Chinese	Skilled worker	SEcondary	159	64	161	64	24.6904	23-27.49
30	female	Malay	Housewife	SEcondary	160	49	161	50.3	19.4051	18.5-22.99
30	male	Chinese	Skilled worker	SEcondary	170	86	170	85.6	29.6194	>=27.5
30	male	Chinese	Professional worker	SEcondary	166	65	166	68	24.677	23-27.49
30	female	Malay	Skilled worker	SEcondary	158	47	157.5	49	19.7531	18.5-22.99
30	female	Chinese	Professional worker	SEcondary	156	65	155.3	70.5	29.2312	>=27.5
30	male	Chinese	Skilled worker	SEcondary	175	106	172	106	35.8302	>=27.5
31	male	Chinese	Skilled worker	SEcondary	160	95	169	96.8	33.8924	>=27.5
31	female	Malay	Professional worker	SEcondary	152	47	154.4	46.5	19.5056	18.5-22.99
31	male	Chinese	Professional worker	SEcondary	156	56	158	53.9	21.5911	18.5-22.99
31	female	Malay	Skilled worker	SEcondary	164	57	166	57.3	20.794	18.5-22.99
31	female	Chinese	Professional worker	SEcondary	162	95	164	99	36.8084	>=27.5
31	male	Chinese	Professional worker	SEcondary	162	69	163	70.4	26.497	23-27.49
31	female	Chinese	Skilled worker	SEcondary	159	52	159.5	53	20.8331	18.5-22.99
31	male	Chinese	Professional worker	SEcondary	175	105	175	115.5	37.7143	>=27.5
31	female	Chinese	Professional worker	SEcondary	154	62	154	62	26.1427	23-27.49
31	male	Malay	Professional worker	SEcondary	165	63	164.5	64.5	23.8357	23-27.49
31	female	Chinese	Skilled worker	SEcondary	171	80	170	75	25.9516	23-27.49
32	female	Chinese	Professional worker	SEcondary	145	95	154.4	97.3	40.8149	>=27.5
32	male	Chinese	Professional worker	SEcondary	164	78	169.8	80.3	27.851	>=27.5
32	female	Chinese	Professional worker	SEcondary	154	84	157	101.1	41.0159	>=27.5
32	female	Chinese	Skilled worker	SEcondary	154	48	156	49.5	20.3402	18.5-22.99
32	male	Malay	Professional worker	SEcondary	176	82	177	80.3	25.6312	23-27.49
32	female	Chinese	Skilled worker	SEcondary	158	58	158.5	59	23.4852	23-27.49
32	female	Malay	Professional worker	SEcondary	158	65	158.4	70	27.8989	>=27.5
32	female	Malay	Professional worker	SEcondary	154	48	153.8	47.2	19.954	18.5-22.99
32	male	Malay	Unskilled worker	SEcondary	175	53	174	53.2	17.5717	<18.5
32	male	Malay	Professional worker	SEcondary	178	78	175	78.5	25.6327	23-27.49
33	male	Chinese	Skilled worker	SEcondary	172	114	177.1	117	37.3034	>=27.5
33	female	Malay	Professional worker	SEcondary	155	50	160	50.2	19.6094	18.5-22.99
33	male	Chinese	Skilled worker	SEcondary	164	60	166	59.6	21.6287	18.5-22.99
33	female	Chinese	Professional worker	SEcondary	163	60	165	60.8	22.3324	18.5-22.99
33	female	Chinese	Professional worker	SEcondary	150	48	151	48.3	21.1833	18.5-22.99
33	male	Chinese	Skilled worker	SEcondary	175	79	175.5	79.1	25.6816	23-27.49
33	female	Chinese	Housewife	SEcondary	151	46.9	151	46.9	20.5693	18.5-22.99
33	male	Chinese	Professional worker	SEcondary	168	72	165.2	71.8	26.309	23-27.49
34	male	Chinese	Professional worker	SEcondary	161	98	164	99.6	37.0315	>=27.5
34	female	Chinese	Skilled worker	SEcondary	160	65	163	66.3	24.9539	23-27.49
34	female	Chinese	Skilled worker	SEcondary	160	55	161.1	54.5	20.9993	18.5-22.99
34	male	Malay	Professional worker	SEcondary	164	51	164	51.4	19.1106	18.5-22.99
34	female	Others	Skilled worker	SEcondary	159	56	159	56.2	22.2301	18.5-22.99
34	male	Chinese	Professional worker	SEcondary	175	65	174.6	64	20.9938	18.5-22.99
34	female	Chinese	Skilled worker	SEcondary	163	61	162.5	61.7	23.3657	23-27.49
34	male	Chinese	Skilled worker	SEcondary	167	63	162	65.5	24.9581	23-27.49
35	male	Malay	Professional worker	SEcondary	170	65	179	70.4	21.9718	18.5-22.99
35	male	Chinese	Skilled worker	SEcondary	173	81	175	83.3	27.2	23-27.49
35	female	Chinese	Professional worker	SEcondary	157	103	159	103.2	40.8212	>=27.5
35	female	Chinese	Skilled worker	SEcondary	156	73	158	73.9	29.6026	>=27.5
35	female	Indian	Skilled worker	SEcondary	166	63	167	63.6	22.8047	18.5-22.99
35	female	Indian	Housewife	SEcondary	153	78	153	75	32.039	>=27.5
36	male	Chinese	Skilled worker	SEcondary	159	60	166.5	60.8	21.9318	18.5-22.99
36	female	Chinese	Skilled worker	SEcondary	147	49	149	48.7	21.9359	18.5-22.99
36	female	Chinese	Professional worker	SEcondary	156	58	157	59	23.9361	23-27.49
36	male	Chinese	Professional worker	SEcondary	183	82	183	83.8	25.0231	23-27.49
36	female	Malay	Housewife	SEcondary	157	61	157	61	24.7475	23-27.49
36	female	Chinese	Unskilled worker	SEcondary	157	58	157	58	23.5304	23-27.49
36	male	Chinese	Professional worker	SEcondary	163	64	162	63.2	24.0817	23-27.49
37	female	Indian	Housewife	SEcondary	162	80	164	80.9	30.0788	>=27.5
37	female	Chinese	Professional worker	SEcondary	157	63	156	64.7	26.5861	23-27.49
37	female	Chinese	Professional worker	SEcondary	156	71	154.5	73.7	30.8753	>=27.5
38	female	Others	Skilled worker	SEcondary	151	56	156	59.5	24.4494	23-27.49
38	female	Malay	Professional worker	SEcondary	152	52	152.6	50.3	21.6003	18.5-22.99
38	female	Chinese	Skilled worker	SEcondary	149	37	149	37	16.6659	<18.5
38	male	Chinese	Skilled worker	SEcondary	170	69	168	68.5	24.2701	23-27.49
38	female	Malay	Housewife	SEcondary	163	53	161	52.6	20.2924	18.5-22.99
39	male	Indian	Professional worker	SEcondary	160	112	167	115.5	41.4142	>=27.5
39	male	Malay	Professional worker	SEcondary	173	70	175.2	70.5	22.9679	18.5-22.99
39	female	Indian	Professional worker	SEcondary	156	52	158	64	25.6369	23-27.49
39	male	Indian	Professional worker	SEcondary	168	95	169	96.8	33.8924	>=27.5
39	female	Malay	Housewife	SEcondary	162	58	161	58.5	22.5686	18.5-22.99
40	female	Chinese	Professional worker	SEcondary	159	62	160	60.5	23.6328	23-27.49
40	male	Indian	Professional worker	SEcondary	167	62	167	62.5	22.4103	18.5-22.99
40	female	Malay	Professional worker	SEcondary	164	80	163	71.7	26.9863	23-27.49
41	male	Malay	Skilled worker	SEcondary	173	70	176	75.7	24.4383	23-27.49
41	female	Malay	Skilled worker	SEcondary	155	63	156.5	67.5	27.5597	>=27.5
41	male	Chinese	Professional worker	SEcondary	175	80	176	79.3	25.6005	23-27.49
41	male	Chinese	Professional worker	SEcondary	171	86	171	85	29.0688	>=27.5
41	female	Indian	Professional worker	SEcondary	154	48	154	48.5	20.4503	18.5-22.99
41	male	Chinese	Professional worker	SEcondary	163	80	162.5	80.1	30.3337	>=27.5
41	female	Chinese	Professional worker	SEcondary	164	63	163	60.3	22.6956	18.5-22.99
41	male	Indian	Professional worker	SEcondary	176	68	174.2	67.1	22.1119	18.5-22.99
42	male	Chinese	Skilled worker	SEcondary	170	70	174	72.3	23.8803	23-27.49
42	male	Chinese	Professional worker	SEcondary	173	80	175	81	26.449	23-27.49
42	female	Malay	Skilled worker	SEcondary	153	57	154	59	24.8777	23-27.49
42	female	Indian	Professional worker	SEcondary	154	64	153.6	67.3	28.5255	>=27.5
42	male	Indian	Skilled worker	SEcondary	168	75	163.4	75.8	28.39	>=27.5
43	male	Malay	Professional worker	SEcondary	157	57	164	57.6	21.4158	18.5-22.99
43	male	Malay	Skilled worker	SEcondary	170	80	173.3	77.8	25.9049	23-27.49
43	male	Malay	Professional worker	SEcondary	172	88	174.2	89.3	29.4276	>=27.5
43	female	Chinese	Skilled worker	SEcondary	152	65	153.5	68	28.8597	>=27.5
43	male	Malay	College/University student	SEcondary	185	74	186	73.6	21.2741	18.5-22.99
43	male	Malay	Professional worker	SEcondary	176	65	176	65	20.984	18.5-22.99
44	male	Chinese	Skilled worker	SEcondary	178	85	178.4	78	24.5078	23-27.49
45	female	Chinese	Retired	SEcondary	154	90.9	155	88.3	36.7534	>=27.5
45	male	Chinese	Professional worker	SEcondary	172	90	172	91	30.7599	>=27.5
45	female	Chinese	Skilled worker	SEcondary	165	70	165	70	25.7117	23-27.49
45	female	Chinese	Skilled worker	SEcondary	165	70	165	70	25.7117	23-27.49
45	male	Indian	College/University student	SEcondary	178	74	177.5	76.2	24.1857	23-27.49
46	female	Malay	Professional worker	SEcondary	156	57	158	56	22.4323	18.5-22.99
47	male	Chinese	Skilled worker	SEcondary	173	89	178	96.3	30.3939	>=27.5
47	female	Malay	Retired	SEcondary	154	47.5	157	48.3	19.5951	18.5-22.99
47	male	Chinese	Professional worker	SEcondary	177	85	177.5	88.5	28.0897	>=27.5
47	female	Chinese	Professional worker	SEcondary	159	101	159	101	39.951	>=27.5
47	female	Malay	Housewife	SEcondary	156	45	155.6	46.1	19.0406	18.5-22.99
47	female	Malay	Professional worker	SEcondary	158	58	157.3	63.5	25.6635	23-27.49
48	male	Chinese	Skilled worker	SEcondary	170	80	171	82	28.0428	>=27.5
48	male	Chinese	Professional worker	SEcondary	155	56	155.1	58	24.1104	23-27.49
48	female	Malay	Housewife	SEcondary	163	50	163	52	19.5717	18.5-22.99
49	female	Chinese	Skilled worker	SEcondary	156	63	157.5	65	26.2031	23-27.49
49	male	Malay	Professional worker	SEcondary	170	68	171	69.6	23.8022	23-27.49
49	male	Indian	Skilled worker	SEcondary	165	66	162.5	69.3	26.2438	23-27.49
50	female	Indian	Professional worker	SEcondary	165	85	165	85	31.2213	>=27.5
50	female	Chinese	Professional worker	SEcondary	170	54	168	54.2	19.2035	18.5-22.99
51	female	Chinese	Housewife	SEcondary	156	60	156	58	23.833	23-27.49
51	female	Malay	Housewife	SEcondary	160	70	158	70.6	28.2807	>=27.5
52	female	Chinese	Unskilled worker	SEcondary	156	61	157.4	61.4	24.7833	23-27.49
52	male	Indian	Professional worker	SEcondary	167	92	167	96	34.4222	>=27.5
52	male	Chinese	Skilled worker	SEcondary	174	78	173	78.5	26.2287	23-27.49
53	female	Indian	Professional worker	SEcondary	153	72	175	77	25.1429	23-27.49
53	male	Chinese	Skilled worker	SEcondary	170.2	69	170.5	69.5	23.9076	23-27.49
54	female	Chinese	Professional worker	SEcondary	152	68	155	70	29.1363	>=27.5
54	female	Malay	Housewife	SEcondary	160	66	160.3	72	28.0198	>=27.5
54	female	Chinese	Professional worker	SEcondary	149	58	149	58	26.1249	23-27.49
54	female	Malay	Housewife	SEcondary	155	54	151	54.3	23.8147	23-27.49
55	male	Chinese	Skilled worker	SEcondary	157	72	170	51.9	17.9585	<18.5
55	female	Malay	Housewife	SEcondary	160	53	161	52.4	20.2153	18.5-22.99
55	female	Malay	Skilled worker	SEcondary	165	49.5	165	49.5	18.1818	<18.5
55	female	Chinese	Housewife	SEcondary	148	58	148	58.5	26.7075	23-27.49
56	female	Malay	Housewife	SEcondary	169	62	172.5	62.1	20.8696	18.5-22.99
56	female	Chinese	Retired	SEcondary	163	56	159.5	54	21.2262	18.5-22.99
57	female	Chinese	Professional worker	SEcondary	153	54	152	54.5	23.589	23-27.49
57	female	Malay	Professional worker	SEcondary	163	65	161.3	65	24.983	23-27.49
58	female	Malay	Retired	SEcondary	163	65	173.5	68.5	22.7558	18.5-22.99
58	female	Malay	Retired	SEcondary	163	60	163	60.9	22.9214	18.5-22.99
58	female	Indian	Professional worker	SEcondary	160	62	157.2	58.6	23.7133	23-27.49
59	female	Chinese	Professional worker	SEcondary	151	58	157	58.4	23.6926	23-27.49
59	female	Malay	Professional worker	SEcondary	148	48.5	152	48.2	20.8622	18.5-22.99
59	male	Chinese	Retired	SEcondary	165	52	168	50.4	17.8571	<18.5
59	male	Malay	Professional worker	SEcondary	177	69	177	68	21.7051	18.5-22.99
60	male	Malay	Retired	SEcondary	178	81	179.2	80.8	25.1614	23-27.49
60	male	Indian	Professional worker	SEcondary	169	70	169	69.5	24.3339	23-27.49
60	male	Indian	Retired	SEcondary	175	73	173	72.8	24.3242	23-27.49
60	female	Malay	Retired	SEcondary	160	43	158	40.1	16.0631	<18.5
60	male	Indian	Retired	SEcondary	184	93	181.5	93.7	28.4437	>=27.5
61	female	Indian	Retired	SEcondary	155	90	163.5	91.8	34.3405	>=27.5
61	female	Malay	Professional worker	SEcondary	151	64	156	66.9	27.4901	23-27.49
61	female	Malay		SEcondary	159	60.1	158	60.5	24.2349	23-27.49
62	male	Chinese	Retired	SEcondary	165	52	165	52.4	19.247	18.5-22.99
62	female	Chinese	Retired	SEcondary	153	67	153	66	28.1943	>=27.5
63	female	Malay	Retired	SEcondary	152	51	156	52.3	21.4908	18.5-22.99
63	male	Malay	Professional worker	SEcondary	164	71	164	71	26.398	23-27.49
63	female	Indian	Retired	SEcondary	162.6	65	162.5	66	24.9941	23-27.49
64	female	Malay	Professional worker	SEcondary	158	64	160	64.2	25.0781	23-27.49
64	female	Indian	Retired	SEcondary	151	53	151	53	23.2446	23-27.49
65	male	Malay	Retired	SEcondary	162	74	165	74.8	27.4747	23-27.49
65	female	Malay	Retired	SEcondary	160	64	159	65.8	26.0275	23-27.49
65	female	Malay	Retired	SEcondary	153	65	152	69	29.865	>=27.5
66	male	Indian	Retired	SEcondary	175.3	75	171.2	75	25.589	23-27.49
66	female	Malay	Retired	SEcondary	163	46.5	156.2	46.2	18.9356	18.5-22.99
66	female	Indian	Retired	SEcondary	165.1	71	157.5	71.8	28.9443	>=27.5
67	female	Malay	Retired	SEcondary	168	62	171	63.6	21.7503	18.5-22.99
67	male	Chinese	Retired	SEcondary	165	60	162	58.8	22.4051	18.5-22.99
68	male	Malay	Retired	SEcondary	165	55	166.5	62	22.3647	18.5-22.99
68	female	Malay	Retired	SEcondary	159	44.2	159	44.3	17.523	<18.5
68	male	Chinese	Retired	SEcondary	163	50	161	43.5	16.7818	<18.5
69	male	Malay	Retired	SEcondary	163	59	160.5	58.8	22.8259	18.5-22.99
69	female	Malay	Retired	SEcondary	157	61	153.8	61.2	25.8725	23-27.49
70	male	Malay	Retired	SEcondary	160	50	170	52	17.9931	<18.5
70	male	Indian	Professional worker	SEcondary	162	62	164.2	61.9	22.9585	18.5-22.99
70	male	Indian	Retired	SEcondary	167	62	166.4	63.1	22.7889	18.5-22.99
70	female	Chinese	Professional worker	SEcondary	135	50	131	52.7	30.7092	>=27.5
71	male	Chinese	Professional worker	SEcondary	165	75	159	71.5	28.2821	>=27.5
72	male	Malay	Retired	SEcondary	165	60	170.5	60.8	20.9149	18.5-22.99
73	female	Malay	Retired	SEcondary	152.4	50	153	50.9	21.7438	18.5-22.99
73	male	Chinese	Professional worker	SEcondary	169	58	168	58.8	20.8333	18.5-22.99
76	male	Chinese	Retired	SEcondary	167	69	167	68.5	24.5617	23-27.49
76	male	Malay	Retired	SEcondary	171	67.7	171	67.7	23.1524	23-27.49
78	female	Chinese	Retired	SEcondary	160	54	155	55.3	23.0177	23-27.49
87	female	Malay	Retired	SEcondary	152.4	50	153	44.6	19.0525	18.5-22.99
87	male	Indian	Retired	SEcondary	185.4	83.2	177	69.5	22.1839	18.5-22.99
24	female	Chinese	Skilled worker	SEcondary	157	62.8	157	62.8	25.4777	23-27.49
24	female	Others	Professional worker	SEcondary	161	53	161	53	20.4467	18.5-22.99
24	female	Others	Professional worker	SEcondary	162	48	162	48	18.2899	<18.5
25	male	Chinese	Skilled worker	SEcondary	172	55	173	55	18.3768	<18.5
26	male	Others	Skilled worker	SEcondary	165	79	165	79	29.0174	>=27.5
26	male	Others	Professional worker	SEcondary	175	86	175	86	28.0816	>=27.5
26	male	Malay	Skilled worker	SEcondary	168	78	168	78	27.6361	>=27.5
26	male	Others	Professional worker	SEcondary	172	74	172	74	25.0135	23-27.49
26	male	Chinese	Skilled worker	SEcondary	170	71	170	71	24.5675	23-27.49
26	male	Others	Professional worker	SEcondary	175	67	175	67	21.8776	18.5-22.99
26	male	Others	Skilled worker	SEcondary	161	51	161	51	19.6752	18.5-22.99
26	female	Others	Skilled worker	SEcondary	158	62	158	62	24.8358	23-27.49
27	male	Chinese	Professional worker	SEcondary	168	66	168	66	23.3844	23-27.49
27	female	Others	Professional worker	SEcondary	153	69	153	69	29.4758	>=27.5
27	female	Chinese	Professional worker	SEcondary	152	49	152	49	21.2084	18.5-22.99
27	female	Others	Professional worker	SEcondary	148	45	148	45	20.5442	18.5-22.99
28	male	Chinese	Professional worker	SEcondary	167	64	167	64	22.9481	18.5-22.99
28	female	Indian	Professional worker	SEcondary	146	51	146	51	23.9257	23-27.49
28	female	Chinese	Professional worker	SEcondary	164	53	164	53	19.7055	18.5-22.99
29	female	Others	Professional worker	SEcondary	153	71	153	71	30.3302	>=27.5
29	female	Chinese	Professional worker	SEcondary	157	55	157	55	22.3133	18.5-22.99
29	female	Others	Professional worker	SEcondary	153	48	153	48	20.5049	18.5-22.99
30	female	Chinese	Professional worker	SEcondary	162	82	162	82	31.2452	>=27.5
30	female	Others	Professional worker	SEcondary	153.5	64.5	153.5	64.5	27.3743	23-27.49
30	female	Others	Professional worker	SEcondary	159	50	159	50	19.7777	18.5-22.99
30	female	Others	Professional worker	SEcondary	147	40	147	40	18.5108	18.5-22.99
31	male	Chinese	Professional worker	SEcondary	164	50	164	50	18.5901	18.5-22.99
31	female	Others	Skilled worker	SEcondary	155	52	155	52	21.6441	18.5-22.99
31	female	Chinese	Professional worker	SEcondary	159	51.4	159	51.4	20.3315	18.5-22.99
32	male	Chinese	Professional worker	SEcondary	162	60	162	60	22.8624	18.5-22.99
33	male	Others	Skilled worker	SEcondary	164	67	164	67	24.9108	23-27.49
34	male	Chinese	Skilled worker	SEcondary	166	77	166	77	27.9431	>=27.5
34	male	Malay	Professional worker	SEcondary	175	68	175	68	22.2041	18.5-22.99
34	female	Others	Professional worker	SEcondary	152	72	152	72	31.1634	>=27.5
34	female	Chinese	Professional worker	SEcondary	156	72	156	72	29.5858	>=27.5
34	female	Indian	Professional worker	SEcondary	158	48	158	48	19.2277	18.5-22.99
37	female	Others	Professional worker	SEcondary	145	68.5	145	68.5	32.5803	>=27.5
38	female	Others	Professional worker	SEcondary	152	48	152	48	20.7756	18.5-22.99
43	female	Chinese	Professional worker	SEcondary	156	82	156	82	33.6949	>=27.5
47	male	Malay	Professional worker	SEcondary	169	92	169	92	32.2118	>=27.5
51	male	Chinese	Professional worker	SEcondary	165	64	165	64	23.5078	23-27.49
28	male	Chinese	Professional worker	SEcondary	175	83	175	80	26.1224	23-27.49
29	female	Chinese	Professional worker	SEcondary	151	88	151	88	38.5948	>=27.5
30	male	Chinese	Professional worker	SEcondary	162	62	162	62	23.6244	23-27.49
42	female	Chinese	Skilled worker	SEcondary	142	55	152	54	23.3726	23-27.49
54	female	Chinese	Professional worker	SEcondary	150	85	152	85	36.7902	>=27.5
20	male	Chinese	College/University student	SEcondary	164	46	160	46	17.9688	<18.5
24	male	Indian	College/University student	SEcondary	176	51	176	51	16.4644	<18.5
24	female	Indian	College/University student	SEcondary	168	78	168	78	27.6361	>=27.5
24	female	Indian	College/University student	SEcondary	165	70	165	70	25.7117	23-27.49
24	female	Chinese	College/University student	SEcondary	154	46	154	46	19.3962	18.5-22.99
24	female	Malay	College/University student	SEcondary	160	47	160	47	18.3594	<18.5
24	female	Indian	College/University student	SEcondary	165	57	165	58	21.3039	18.5-22.99
25	female	Indian	College/University student	SEcondary	154	57	154	57	24.0344	23-27.49
25	female	Indian	Housewife	SEcondary	159	54	159	54	21.3599	18.5-22.99
25	female	Indian	College/University student	SEcondary	157	47.5	157	47.5	19.2706	18.5-22.99
25	female	Chinese	College/University student	SEcondary	154	65	153	64.1	27.3826	23-27.49
25	male	Chinese	College/University student	SEcondary	170	65	168	65	23.03	23-27.49
26	male	Chinese	Skilled worker	SEcondary	169	147	169	147	51.4688	>=27.5
26	female	Indian	College/University student	SEcondary	174	85	174	85	28.075	>=27.5
27	male	Malay	Professional worker	SEcondary	167	67	167	67	24.0238	23-27.49
28	male	Chinese	Professional worker	SEcondary	176	90	176	90	29.0548	>=27.5
29	female	Chinese	Skilled worker	SEcondary	153	88	153.5	85.5	36.2869	>=27.5
31	female	Malay	Professional worker	SEcondary	164	83	164	83	30.8596	>=27.5
31	female	Malay	Professional worker	SEcondary	163	50	163	50	18.8189	18.5-22.99
32	female	Chinese	Skilled worker	SEcondary	155	43	155	43	17.898	<18.5
33	female	Chinese	Professional worker	SEcondary	157	72.5	157	72.5	29.413	>=27.5
36	female	Chinese	Professional worker	SEcondary	150	60	150	60	26.6667	23-27.49
38	female	Chinese	Housewife	SEcondary	147	50	147	49	22.6757	18.5-22.99
39	male	Chinese	Skilled worker	SEcondary	170	78	170	75	25.9516	23-27.49
40	female	Chinese	Professional worker	SEcondary	150	67	150	66	29.3333	>=27.5
45	male	Malay	Professional worker	SEcondary	172	66	172	65	21.9713	18.5-22.99
46	female	Chinese	Professional worker	SEcondary	153	63	157	67	27.1816	23-27.49
51	male	Chinese	Professional worker	SEcondary	169	79	169	79	27.6601	>=27.5
26	male	Chinese	Skilled worker	SEcondary	168	75	169	79	27.6601	>=27.5
30	female	Indian	Professional worker	SEcondary	157	68	157	69	27.993	>=27.5
30	female	Chinese	Professional worker	SEcondary	164	57	163	57	21.4536	18.5-22.99
33	female	Chinese	Professional worker	SEcondary	153	91.4	154	91	38.3707	>=27.5
43	female	Chinese	Professional worker	SEcondary	173	88	175	88	28.7347	>=27.5
30	female	Chinese	Housewife	SEcondary	161	72	161	72	27.7767	>=27.5
41	female	Indian	Professional worker	SEcondary	167	55	154	66	27.8293	>=27.5
46	male	Chinese	Housewife	SEcondary	157	65	157	65	26.3702	23-27.49
52	female	Chinese	Professional worker	SEcondary	158	78	158	78	31.245	>=27.5
55	male	Chinese	Skilled worker	SEcondary	173	83	173	81.5	27.2311	23-27.49
28	male	Chinese	Professional worker	SEcondary	173	75	175	77.5	25.3061	23-27.49
29	female	Chinese	Professional worker	SEcondary	166	47	156	47.6	19.5595	18.5-22.99
30	male	Chinese	Professional worker	SEcondary	163	57	164	59.5	22.1222	18.5-22.99
34	female	Chinese	Skilled worker	SEcondary	157	62.4	160	62.8	24.5312	23-27.49
34	male	Chinese	Professional worker	SEcondary	159	52	161	55.3	21.3341	18.5-22.99
36	male	Chinese	Professional worker	SEcondary	163	110	163	108	40.6489	>=27.5
19	male		Housewife	SEcondary	168	73	168	73	25.8645	23-27.49
20	female	Others	Housewife	SEcondary	158	68	158	68	27.2392	23-27.49
20	female	Malay	Housewife	SEcondary	156	50	156	50	20.5457	18.5-22.99
21	female	Chinese	Housewife	SEcondary	162	60	162	60	22.8624	18.5-22.99
21	female	Malay	Housewife	SEcondary	153	49	153	49	20.9321	18.5-22.99
23	female	Chinese	Unskilled worker	SEcondary	148	50	148	50	22.8269	18.5-22.99
24	male	Chinese	Unskilled worker	SEcondary	176	90	176	90	29.0548	>=27.5
24	female	Chinese	Housewife	SEcondary	159	50	159	50	19.7777	18.5-22.99
25	female	Chinese	Unskilled worker	SEcondary	151	65.7	151	65.7	28.8145	>=27.5
26	male	Chinese	Unskilled worker	SEcondary	168	62	168	62	21.9671	18.5-22.99
26	female	Chinese	Professional worker	SEcondary	165	69	165	69	25.3444	23-27.49
27	male	Indian	Unskilled worker	SEcondary	188	110	188	110	31.1227	>=27.5
27	female	Chinese	Unskilled worker	SEcondary	150	49	150	49	21.7778	18.5-22.99
28	female	Chinese	Housewife	SEcondary	152	44	152	44	19.0443	18.5-22.99
29	female	Chinese		SEcondary	150	49	150	49	21.7778	18.5-22.99
29	female	Others	Retired	SEcondary	148	39	148	39	17.805	<18.5
31	female	Chinese	Housewife	SEcondary	155	85	155	85	35.3798	>=27.5
31	female	Chinese	Unskilled worker	SEcondary	154	57	154	57	24.0344	23-27.49
38	female	Chinese	Unskilled worker	SEcondary	153	72.9	153	72.9	31.1419	>=27.5
39	female	Chinese	Unskilled worker	SEcondary	162	73	162	73	27.8159	>=27.5
60	female	Chinese		SEcondary	131	57	131	56.7	33.04	>=27.5
21	female	Chinese	College/University student	SEcondary	157	71	156	69	28.3531	>=27.5
24	male	Chinese	Professional worker	SEcondary	175	99	173	98	32.7442	>=27.5
25	female	Chinese	Unskilled worker	SEcondary	165	78	166	79	28.6689	>=27.5
25	female	Chinese	Professional worker	SEcondary	163	74	161	73	28.1625	>=27.5
28	female	Chinese	Professional worker	SEcondary	152	45	152	46	19.91	18.5-22.99
33	male	Chinese	Professional worker	SEcondary	178	65	178	67.6	21.3357	18.5-22.99
36	female	Chinese	Professional worker	SEcondary	159	56	157	55	22.3133	18.5-22.99
38	male	Indian	Skilled worker	SEcondary	188	110	180	120	37.037	>=27.5
40	male	Chinese	College/University student	SEcondary	160	65	161	67	25.8478	23-27.49
42	female	Chinese	Housewife	SEcondary	162	65	164	71	26.398	23-27.49
19	female	Chinese	College/University student	SEcondary	148	47	153	49.1	20.9748	18.5-22.99
19	female	Chinese	Housewife	SEcondary	163	53	161	53	20.4467	18.5-22.99
20	female	Chinese	College/University student	SEcondary	149	47	151	48.3	21.1833	18.5-22.99
20	female	Chinese	College/University student	SEcondary	149	43	150.5	41	18.1013	<18.5
20	female	Chinese	College/University student	SEcondary	155	42	155	41.2	17.1488	<18.5
20	female	Chinese	College/University student	SEcondary	151	46	151	46	20.1746	18.5-22.99
22	male	Indian	College/University student	SEcondary	176	76.5	176	76.3	24.632	23-27.49
28	female	Chinese	Professional worker	SEcondary	163	84.5	162.8	84.8	31.9954	>=27.5
29	female	Chinese	Professional worker	SEcondary	158.3	70.3	159	71.6	28.3217	>=27.5
32	female	Malay	Professional worker	SEcondary	164	99	165.7	101	36.7855	>=27.5
35	male	Chinese	Skilled worker	SEcondary	162	68	162	70.9	27.0157	23-27.49
37	female	Chinese	Professional worker	SEcondary	168	70	166	76.1	27.6165	>=27.5
39	female	Chinese	Skilled worker	SEcondary	155	72	155	73.4	30.5515	>=27.5
39	female	Chinese	Professional worker	SEcondary	167	72	165.5	73.6	26.8709	23-27.49
43	male	Indian	Skilled worker	SEcondary	178	80	177	76.1	24.2906	23-27.49
44	male	Chinese	Professional worker	SEcondary	162	102	172.1	111.4	37.6117	>=27.5
59	male	Malay	Professional worker	SEcondary	157	55	186	56.4	16.3025	<18.5
59	male	Indian	Skilled worker	SEcondary	172	79	177.4	78.5	24.9438	23-27.49
67	female	Malay	Housewife	SEcondary	139.7	50	147.4	52.8	24.3018	23-27.49
71	male	Chinese	Retired	SEcondary	152.4	99	162	99.2	37.7991	>=27.5
25	male	Malay	Skilled worker	SEcondary	169	64	169	65.5	22.9334	18.5-22.99
25	female	Others	Skilled worker	SEcondary	150	51	150	51	22.6667	18.5-22.99
27	male	Others	Professional worker	SEcondary	179	84	179	84	26.2164	23-27.49
28	female	Others	Professional worker	SEcondary	153	58	153	58	24.7768	23-27.49
29	female	Others	Skilled worker	SEcondary	150	59	150	59	26.2222	23-27.49
38	female	Others	Skilled worker	SEcondary	149	61.3	149	61.3	27.6114	>=27.5
19	male	Chinese	College/University student	SEcondary	166	61	166	61	22.1367	18.5-22.99
27	female	Chinese	Housewife	SEcondary	149	44.2	149	45	20.2694	18.5-22.99
47	female	Chinese	Housewife	SEcondary	161	76	161	76	29.3199	>=27.5
24	male	Chinese	Professional worker	SEcondary	168	78	168	78.6	27.8486	>=27.5
26	female	Others	Professional worker	SEcondary	157	46	159	45.8	18.1164	<18.5
30	male	Chinese	Professional worker	SEcondary	175	53	176	54.3	17.5297	<18.5
31	female	Chinese	Skilled worker	SEcondary	152	48.8	152	48.8	21.1219	18.5-22.99
38	female	Chinese	Unskilled worker	SEcondary	153	62	153	62	26.4855	23-27.49
53	male	Indian	Unskilled worker	SEcondary	191	78	191	78	21.381	18.5-22.99
22	female	Chinese	College/University student	SEcondary	163	64	163	63	23.7118	23-27.49
33	female	Chinese	Unskilled worker	SEcondary	157	52	157	57.7	23.4087	23-27.49
20	female	Chinese	College/University student	SEcondary	163	50	162	52.3	19.9284	18.5-22.99
18	male	Malay	Housewife	SEcondary	168	65	170	62.6	21.6609	18.5-22.99
20	female	Malay	Housewife	SEcondary	154	57	155	58.3	24.2664	23-27.49
20	male		Housewife	SEcondary	170	60	170	60.6	20.9689	18.5-22.99
22	male	Chinese	Housewife	SEcondary	170	55	170	63.5	21.9723	18.5-22.99
23	male	Indian	Housewife	SEcondary	170	85	172	76.1	25.7234	23-27.49
37	male	Chinese	College/University student	SEcondary	168	66	168	66.7	23.6324	23-27.49
26	male	Malay	Unskilled worker	SEcondary	162	55	162	55.2	21.0334	18.5-22.99
30	female	Chinese	College/University student	SEcondary	156	62	151	61.5	26.9725	23-27.49
41	male	Chinese	Unskilled worker	SEcondary	164	69.5	165	69.3	25.4545	23-27.49
20	female	Malay	Housewife	SEcondary	169	54	170	54	18.6851	18.5-22.99
20	female	Malay	Housewife	SEcondary	162	55	162	55.5	21.1477	18.5-22.99
21	male	Malay	Housewife	SEcondary	173	65	173	65.8	21.9854	18.5-22.99
21	female	Malay	Housewife	SEcondary	168	55	168	53.9	19.0972	18.5-22.99
21	female	Indian	Housewife	SEcondary	161	50	161	50.6	19.5209	18.5-22.99
21	male	Malay	Housewife	SEcondary	183	85	178	85.4	26.9537	23-27.49
25	male	Chinese	College/University student	SEcondary	171	55	171	54.3	18.5698	18.5-22.99
27	male	Chinese	Unskilled worker	SEcondary	170	65	168.8	68.1	23.9002	23-27.49
20	female	Chinese	College/University student	SEcondary	156	52.3	158.7	53	21.0437	18.5-22.99
20	female	Chinese	College/University student	SEcondary	160	51	160	51.6	20.1562	18.5-22.99
25	male	Chinese	Professional worker	SEcondary	163	53	167.8	51.9	18.4325	<18.5
29	male	Chinese	Professional worker	SEcondary	176	59	176	59	19.047	18.5-22.99
29	female	Indian	College/University student	SEcondary	169	54	168	53.7	19.0264	18.5-22.99
32	male	Others	Skilled worker	SEcondary	172	54	175	54.4	17.7633	<18.5
23	male	Chinese	College/University student	SEcondary	183	55	171	53.8	18.3988	<18.5
18	female	Malay	Housewife	SEcondary	155	52	155	52.3	21.769	18.5-22.99
18	female	Malay	Housewife	SEcondary	160	54	160	57.1	22.3047	18.5-22.99
19	male	Malay	Housewife	SEcondary	172	68	172	72.9	24.6417	23-27.49
19	male	Malay	Housewife	SEcondary	170	63	168	62.6	22.1797	18.5-22.99
20	female	Malay	Housewife	SEcondary	161	50	163	54.1	20.3621	18.5-22.99
20	male	Malay	Housewife	SEcondary	182	79	180	79.3	24.4753	23-27.49
21	female	Malay	Housewife	SEcondary	154	55	175	55.3	18.0571	<18.5
21	female	Malay	Housewife	SEcondary	163	57	167	56.8	20.3665	18.5-22.99
21	female	Malay	Housewife	SEcondary	158	54	160	55.2	21.5625	18.5-22.99
23	male	Malay	Housewife	SEcondary	178	53	178	54.6	17.2327	<18.5
34	female	Indian	Unskilled worker	SEcondary	155	88	155	89	37.0447	>=27.5
21	female	Chinese	College/University student	SEcondary	150	48	150.3	52.5	23.2403	23-27.49
22	female	Malay	Housewife	SEcondary	162	54	162	56.5	21.5287	18.5-22.99
85	female	Chinese	Skilled worker	SEcondary	151.2	45.1	154	45.4	19.1432	18.5-22.99
19	male	Chinese	Housewife	SEcondary	169.1	104.2	169.1	104.2	36.4402	>=27.5
22	female	Indian	Housewife	SEcondary	170	95	171.3	93.5	31.8637	>=27.5
25	female	Chinese	College/University student	SEcondary	161.5	95.5	162	96	36.5798	>=27.5
25	male	Chinese	College/University student	SEcondary	167.8	87.5	167.8	87.5	31.0759	>=27.5
29	male	Chinese	Unskilled worker	SEcondary	169	75	180	74.1	22.8704	18.5-22.99
34	male	Chinese	Unskilled worker	SEcondary	175	82	175	83.1	27.1347	23-27.49
35	male	Chinese	Skilled worker	SEcondary	163.5	57.6	164	58	21.5645	18.5-22.99
42	male	Chinese	College/University student	SEcondary	180	92	180	90	27.7778	>=27.5
18	male	Malay	Housewife	SEcondary	167	45	162	47.6	18.1375	<18.5
19	male	Malay	Housewife	SEcondary	162	59	172	58.7	19.8418	18.5-22.99
19	female	Malay	Housewife	SEcondary	166	64	168	66.5	23.5615	23-27.49
19	male	Malay	Housewife	SEcondary	183	60	183	58	17.3191	<18.5
20	male	Malay	Housewife	SEcondary	170	58	172	55.3	18.6925	18.5-22.99
20	female	Malay	Housewife	SEcondary	153	39	154	39.1	16.4868	<18.5
20	female	Malay	Housewife	SEcondary	157	43	158	47.5	19.0274	18.5-22.99
20	female	Malay	Housewife	SEcondary	163	46	162	49.2	18.7471	18.5-22.99
21	male	Malay	Housewife	SEcondary	172	73	177	73.6	23.4926	23-27.49
21	female	Malay	Housewife	SEcondary	156	55	158	54.9	21.9917	18.5-22.99
21	male	Malay	Housewife	SEcondary	178	70	179	64.3	20.068	18.5-22.99
21	female	Malay	Housewife	SEcondary	155	44	155	44	18.3143	<18.5
21	male	Malay	Housewife	SEcondary	181	90	180	92.7	28.6111	>=27.5
22	female	Malay	Housewife	SEcondary	162	49	166	48.1	17.4554	<18.5
24	male	Chinese	College/University student	SEcondary	164	70.8	164.8	70.8	26.0687	23-27.49
37	male	Chinese	Unskilled worker	SEcondary	171	73	171	73.9	25.2727	23-27.49
28	male	Indian	Unskilled worker	SEcondary	179	90	179	90	28.089	>=27.5
34	male	Chinese	Unskilled worker	SEcondary	170	70	171	69.2	23.6654	23-27.49
37	male	Chinese	Unskilled worker	SEcondary	163	75	164	75.1	27.9224	>=27.5
37	male	Chinese	College/University student	SEcondary	180	78	180	73.3	22.6235	18.5-22.99
38	female	Chinese	Skilled worker	SEcondary	152	63	152	63.8	27.6143	>=27.5
44	male	Chinese	Unskilled worker	SEcondary	157	65	160	68.6	26.7969	23-27.49
19	male	Malay	Housewife	SEcondary	167	60	167	59.4	21.2987	18.5-22.99
32	male	Others	Unskilled worker	SEcondary	140.5	44.6	140.5	44.6	22.5934	18.5-22.99
19	female	Chinese	Housewife	SEcondary	168	65	168	65	23.03	23-27.49
20	male	Malay	Housewife	SEcondary	154	56.1	154	56.1	23.6549	23-27.49
20	male	Chinese	Housewife	SEcondary	154	49.3	154	49.3	20.7877	18.5-22.99
20	male	Chinese	Housewife	SEcondary	157.4	47.3	157.4	47.3	19.092	18.5-22.99
20	female	Chinese	Housewife	SEcondary	155	56.6	155	56.6	23.5588	23-27.49
20	female	Chinese	Housewife	SEcondary	178.5	68.3	178.5	68.3	21.436	18.5-22.99
20	female	Chinese	Housewife	SEcondary	150	47.5	150	47.5	21.1111	18.5-22.99
21	male	Malay	Housewife	SEcondary	150.1	41.2	150.1	41.2	18.2867	<18.5
21	male	Chinese	Housewife	SEcondary	151	41.1	151	41.1	18.0255	<18.5
21	female	Chinese	Housewife	SEcondary	156	70.3	156	70.3	28.8872	>=27.5
21	female	Chinese	College/University student	SEcondary	149	57	149	57	25.6745	23-27.49
21	female	Malay	Housewife	SEcondary	169	59.6	169	59.6	20.8676	18.5-22.99
21	female	Chinese	Housewife	SEcondary	147.6	42.5	147.6	42.5	19.5082	18.5-22.99
21	female	Chinese	Housewife	SEcondary	161.5	46	161.5	46	17.6365	<18.5
21	female	Chinese	Housewife	SEcondary	147.3	36.8	147.3	36.8	16.9606	<18.5
22	male	Chinese	Unskilled worker	SEcondary	156	66.4	156	66.4	27.2847	23-27.49
22	male	Malay	Housewife	SEcondary	163.5	59.5	163.5	59.5	22.2578	18.5-22.99
22	male	Chinese	College/University student	SEcondary	153	50.9	153	50.9	21.7438	18.5-22.99
22	female	Malay	Housewife	SEcondary	155	81.7	155	81.7	34.0062	>=27.5
22	female	Chinese	College/University student	SEcondary	148	66.8	148	66.8	30.4967	>=27.5
22	female	Chinese	Unskilled worker	SEcondary	171	76.3	171	76.3	26.0935	23-27.49
22	female	Chinese	College/University student	SEcondary	154	61.2	154	61.2	25.8054	23-27.49
22	female	Chinese	Housewife	SEcondary	164	68.7	164	68.7	25.5428	23-27.49
23	male	Chinese	Housewife	SEcondary	150	58.9	150	58.9	26.1778	23-27.49
23	male	Chinese	Housewife	SEcondary	155.1	62.2	155.1	62.2	25.8563	23-27.49
23	male	Chinese	College/University student	SEcondary	155	53.6	155	53.6	22.3101	18.5-22.99
24	male	Chinese	Unskilled worker	SEcondary	161	65.9	161	65.9	25.4234	23-27.49
24	male	Chinese	Housewife	SEcondary	155.5	60	155.5	60	24.8136	23-27.49
24	male	Chinese	College/University student	SEcondary	152	42	152	42	18.1787	<18.5
24	female	Malay	Housewife	SEcondary	164	84.2	164	84.2	31.3058	>=27.5
26	female	Chinese	Housewife	SEcondary	149	45.2	149	45.2	20.3594	18.5-22.99
27	female	Chinese	Housewife	SEcondary	150.5	59.8	150.5	59.8	26.4015	23-27.49
28	female	Malay	Housewife	SEcondary	167	61	167	61	21.8724	18.5-22.99
32	female	Chinese	Housewife	SEcondary	175	71.8	175	71.8	23.4449	23-27.49
32	female	Chinese	College/University student	SEcondary	162	49.5	162	49.5	18.8615	18.5-22.99
39	female	Malay	Housewife	SEcondary	158	54.6	158	54.6	21.8715	18.5-22.99
47	female	Malay	Housewife	SEcondary	152	60	152	60	25.9695	23-27.49
49	female	Indian	Housewife	SEcondary	161	71.1	161	71.1	27.4295	23-27.49
51	male	Malay	Housewife	SEcondary	166.3	73.4	166.3	73.4	26.5407	23-27.49
20	male	Chinese	College/University student	SEcondary	152	53.6	152	53.6	23.1994	23-27.49
20	male	Chinese	Housewife	SEcondary	158	57.2	158	57.2	22.913	18.5-22.99
20	male	Chinese	Housewife	SEcondary	151	47.6	151	47.6	20.8763	18.5-22.99
20	female	Chinese	Housewife	SEcondary	156	55.7	156	55.7	22.8879	18.5-22.99
20	female	Malay	Housewife	SEcondary	153.1	46	153.1	46	19.6249	18.5-22.99
21	male	Chinese	Housewife	SEcondary	171.5	85.7	171.5	85.7	29.1375	>=27.5
21	male	Malay	College/University student	SEcondary	156.2	65.9	156.2	65.9	27.0099	23-27.49
21	male	Chinese	College/University student	SEcondary	178	72.5	178	72.5	22.8822	18.5-22.99
21	male	Chinese	Housewife	SEcondary	167	58	167	58	20.7967	18.5-22.99
21	male	Malay	Housewife	SEcondary	159.5	52	159.5	52	20.4401	18.5-22.99
21	male	Malay	Housewife	SEcondary	155	48.9	155	48.9	20.3538	18.5-22.99
21	female	Chinese	Housewife	SEcondary	160.2	68.2	160.2	68.2	26.5741	23-27.49
21	female	Chinese	College/University student	SEcondary	153.6	41.9	153.6	41.9	17.7595	<18.5
22	male	Malay	Housewife	SEcondary	160.1	50.7	160.1	50.7	19.78	18.5-22.99
22	male	Chinese	Unskilled worker	SEcondary	153	45.8	153	45.8	19.5651	18.5-22.99
22	female	Malay	College/University student	SEcondary	153	64	153	64	27.3399	23-27.49
22	female	Chinese	Housewife	SEcondary	174	77.4	174	77.4	25.5648	23-27.49
22	female	Malay	Housewife	SEcondary	161.2	59.7	161.2	59.7	22.9744	18.5-22.99
22	female	Malay	Housewife	SEcondary	157.2	47.9	157.2	47.9	19.3834	18.5-22.99
22	female	Malay	College/University student	SEcondary	154	39	154	39	16.4446	<18.5
23	male	Malay	Housewife	SEcondary	168	93.8	168	93.8	33.2341	>=27.5
23	male	Chinese	Housewife	SEcondary	151	55.1	151	55.1	24.1656	23-27.49
23	male	Chinese	Housewife	SEcondary	160	51.8	160	51.8	20.2344	18.5-22.99
23	female	Malay	Housewife	SEcondary	155	63	155	63	26.2227	23-27.49
23	female	Chinese	Housewife	SEcondary	155.7	54.3	155.7	54.3	22.3987	18.5-22.99
24	male	Chinese	Housewife	SEcondary	144	56	144	56	27.0062	23-27.49
24	female	Chinese	Housewife	SEcondary	173.2	84	173.2	84	28.0016	>=27.5
24	female	Chinese	Housewife	SEcondary	157	62.9	157	62.9	25.5183	23-27.49
25	female	Malay	College/University student	SEcondary	160	53.1	160	53.1	20.7422	18.5-22.99
27	female	Malay	Housewife	SEcondary	150.3	55.8	150.3	55.8	24.7011	23-27.49
28	male	Chinese	College/University student	SEcondary	169.5	68	169.5	68	23.6684	23-27.49
28	female	Malay	Housewife	SEcondary	154	46.9	154	46.9	19.7757	18.5-22.99
29	male	Malay	Housewife	SEcondary	163	71	163	71	26.7229	23-27.49
29	female	Malay	Housewife	SEcondary	159.5	54.8	159.5	54.8	21.5407	18.5-22.99
29	female	Chinese	Unskilled worker	SEcondary	152	43.8	152	43.8	18.9578	18.5-22.99
30	female	Chinese	Housewife	SEcondary	160	81.1	160	81.1	31.6797	>=27.5
36	female	Malay	College/University student	SEcondary	165.4	70.9	165.4	70.9	25.9164	23-27.49
42	male	Indian	Housewife	SEcondary	154	99	154	99	41.744	>=27.5
43	female	Chinese	Housewife	SEcondary	156.5	69.5	156.5	69.5	28.3763	>=27.5
45	female	Malay	College/University student	SEcondary	151	57.4	151	57.4	25.1743	23-27.49
23	male	Chinese	Housewife	SEcondary	171	73.1	171	73.1	24.9991	23-27.49
29	female	Chinese	Unskilled worker	SEcondary	159	75	159	75	29.6665	>=27.5
18	male	Others	College/University student	SEcondary	181	49	181	49	14.9568	<18.5
19	female	Chinese	College/University student	SEcondary	181	104	181	104	31.7451	>=27.5
20	male	Chinese	College/University student	SEcondary	173	60	173	60	20.0474	18.5-22.99
20	male	Indian	College/University student	SEcondary	176	45	176	45	14.5274	<18.5
21	female	Chinese	College/University student	SEcondary	159	49	159	49	19.3821	18.5-22.99
22	male	Malay	College/University student	SEcondary	178	70	178	70	22.0932	18.5-22.99
22	female	Chinese	Unskilled worker	SEcondary	153	56	153	56	23.9224	23-27.49
22	female	Indian	College/University student	SEcondary	170	59	170	59	20.4152	18.5-22.99
25	female	Chinese	Professional worker	SEcondary	172	88	172	88	29.7458	>=27.5
28	female	Chinese	Unskilled worker	SEcondary	171	68	171	68	23.255	23-27.49
30	male	Chinese	College/University student	SEcondary	164	64	164	64	23.7954	23-27.49
38	female	Chinese	Professional worker	SEcondary	157	49	157	49	19.8791	18.5-22.99
39	female	Chinese	Skilled worker	SEcondary	164	74	164	74	27.5134	>=27.5
50	male	Chinese	Retired	SEcondary	167	72	167	72	25.8166	23-27.49
27	female	Chinese	Unskilled worker	SEcondary	154	46	154	46	19.3962	18.5-22.99
	male	Malay	Skilled worker	SEcondary	160	65	165	66.4	24.3893	23-27.49
20	male	Chinese	College/University student	SEcondary	163	50	165.2	48.5	17.7714	<18.5
21	male	Chinese	College/University student	SEcondary	175	65	175	67.7	22.1061	18.5-22.99
21	male	Chinese	College/University student	SEcondary	174	80	172	83.2	28.1233	>=27.5
22	male	Chinese	College/University student	SEcondary	161	61	161	60	23.1473	23-27.49
23	male	Chinese	Professional worker	SEcondary	162	57	161	60.8	23.4559	23-27.49
26	female	Chinese	Professional worker	SEcondary	152	50	152	50	21.6413	18.5-22.99
28	male	Chinese	Skilled worker	SEcondary	170	80	175	79.2	25.8612	23-27.49
31	male	Malay	Skilled worker	SEcondary	167	47	170.2	47	16.2248	<18.5
31	male	Indian	Skilled worker	SEcondary	173	87.5	173	87.5	29.2359	>=27.5
34	male	Indian	Professional worker	SEcondary	178	70	178	81.2	25.6281	23-27.49
46	female	Malay	Professional worker	SEcondary	168	58	170.5	58.1	19.9861	18.5-22.99
49	female	Malay	Skilled worker	SEcondary	152	54	158	58	23.2335	23-27.49
67	female	Malay	Retired	SEcondary	152	63	157	64.5	26.1674	23-27.49
73	male	Malay	Retired	SEcondary	170.2	75	172	75.7	25.5882	23-27.49
27	female	Others	Skilled worker	SEcondary	158	91	158	91	36.4525	>=27.5
31	female	Chinese		SEcondary	152	56	152	56	24.2382	23-27.49
35	female	Chinese	Housewife	SEcondary	147	35	147	35	16.197	<18.5
21	female	Malay	Housewife	SEcondary	156	49	156	49	20.1348	18.5-22.99
26	female	Chinese	Housewife	SEcondary	164	54	164	54	20.0773	18.5-22.99
30	female	Chinese	Unskilled worker	SEcondary	155	63	155	63	26.2227	23-27.49
47	female	Chinese	Professional worker	SEcondary	155	72	155	74	30.8012	>=27.5
21	female	Chinese	Skilled worker	SEcondary	157	47	157	51	20.6905	18.5-22.99
21	male	Chinese	College/University student	SEcondary	169	56	167.2	55.2	19.7454	18.5-22.99
24	male	Indian	College/University student	SEcondary	170	58	167.5	56.7	20.2094	18.5-22.99
29	female	Malay	Professional worker	SEcondary	168	45	169	48.5	16.9812	<18.5
32	female	Indian	Skilled worker	SEcondary	158	58	158	58	23.2335	23-27.49
44	female	Chinese	Professional worker	SEcondary	157	65.5	161.2	66.3	25.5143	23-27.49
26	female	Indian	Professional worker	SEcondary	167	54.6	168	55	19.487	18.5-22.99
35	female	Chinese	Professional worker	SEcondary	153	60	152	59	25.5367	23-27.49
21	female	Malay	Housewife	SEcondary	160	53.5	160	53.5	20.8984	18.5-22.99
26	female	Malay	College/University student	SEcondary	163	64	166	64	23.2254	23-27.49
19	female	Malay	Housewife	SEcondary	160	55	154	57.8	24.3717	23-27.49
23	female	Malay	Housewife	SEcondary	164	59	165	61	22.4059	18.5-22.99
28	female	Others	Housewife	SEcondary	164	56	166	57.9	21.0118	18.5-22.99
23	female	Malay	Housewife	SEcondary	156.5	40.6	156.5	40.6	16.5767	<18.5
26	male	Chinese	College/University student	SEcondary	178	74.1	178	74.1	23.3872	23-27.49
53	male	Chinese	College/University student	SEcondary	156.2	75	156.2	75	30.7397	>=27.5
20	female	Chinese	Housewife	SEcondary	162	61.4	162	61.4	23.3958	23-27.49
22	male	Others	College/University student	SEcondary	154.2	71.9	154.2	71.9	30.2385	>=27.5
22	female	Chinese	Housewife	SEcondary	160	55.2	160	55.2	21.5625	18.5-22.99
34	female	Chinese	College/University student	SEcondary	169	81.2	169	81.2	28.4304	>=27.5
49	male	Chinese	College/University student	SEcondary	168	103.1	168	103.1	36.5292	>=27.5
21	female	Malay	Housewife	SEcondary	172.1	71	172.1	71	23.9716	23-27.49
23	male	Chinese	College/University student	SEcondary	156	43	156	43	17.6693	<18.5
25	male	Chinese	College/University student	SEcondary	161	58.3	161	58.3	22.4914	18.5-22.99
21	male	Chinese	College/University student	SEcondary	165	52.3	165	52.3	19.2103	18.5-22.99
58	female	Chinese	Housewife	Primary	150	69	155	69	28.7201	>=27.5
49	female	Chinese	Housewife	Primary	153.5	69	153.5	71	30.1329	>=27.5
	female	Malay		Primary	160	53.6	160	53.6	20.9375	18.5-22.99
33	male	Others	Skilled worker	Primary	180	85	185.6	85.3	24.7624	23-27.49
28	female	Chinese	College/University student	Primary	152	44	153	44.2	18.8816	18.5-22.99
28	male	Chinese	Skilled worker	Primary	158	60	158.9	57.1	22.6146	18.5-22.99
36	male	Chinese	Professional worker	Primary	168	123	168	134.6	47.6899	>=27.5
38	female	Malay	Housewife	Primary	152.4	53	165	52.2	19.1736	18.5-22.99
54	female	Indian	Skilled worker	Primary	154	61	153.3	62.2	26.4671	23-27.49
60	female	Malay	Retired	Primary	161	61	159.6	61.5	24.144	23-27.49
65	male	Indian	Retired	Primary	155	65	135	43	23.594	23-27.49
18	male	Chinese	College/University student	Primary	171	67	170	70.9	24.5329	23-27.49
22	female	Chinese	Unskilled worker	Primary	159	53	159.9	53.2	20.8073	18.5-22.99
25	female	Chinese	Unskilled worker	Primary	147	61	147	61.5	28.4604	>=27.5
30	male	Chinese	Skilled worker	Primary	162	62	162.2	61.3	23.3002	23-27.49
33	male	Chinese	Skilled worker	Primary	163	76	163.2	75.5	28.347	>=27.5
35	male	Chinese	Unskilled worker	Primary	171.9	53.1	171.9	53.1	17.9698	<18.5
40	male	Chinese	Skilled worker	Primary	165	50	163.5	50.1	18.7414	18.5-22.99
17	female	Malay	Housewife	Primary	166	54	166	54.5	19.7779	18.5-22.99
18	male	Malay	Housewife	Primary	188	95	188	94.6	26.7655	23-27.49
40	male	Others	College/University student	Primary	162	62	161	64.4	24.8447	23-27.49
50	male	Chinese	College/University student	Primary	169	94	169.3	94	32.7955	>=27.5
53	female	Chinese	Skilled worker	Primary	158	93	157	92.3	37.4457	>=27.5
62	male	Chinese	College/University student	Primary	169	69	169.5	76.4	26.5922	23-27.49
30	female	Chinese	Retired	Primary	163	82	157.8	62.2	24.9791	23-27.49
45	female	Malay	Retired	Primary	157	51	158	51.2	20.5095	18.5-22.99
25	male	Chinese	College/University student	Primary	165	87	166	87.1	31.6084	>=27.5
48	female	Indian	Retired	Primary	153.8	54.9	153.8	54.9	23.2092	23-27.49
54	female	Chinese	Skilled worker	Primary	151	64.5	151	64.8	28.4198	>=27.5
54	female	Chinese	Retired	Primary	152	62.3	151.2	62.3	27.2511	23-27.49
56	male	Chinese	Skilled worker	Primary	165	80	165.8	83.6	30.4115	>=27.5
59	male	Chinese	College/University student	Primary	175.1	81.4	175.1	81.4	26.5492	23-27.49
59	female	Chinese	Retired	Primary	158	68	155.8	64.5	26.572	23-27.49
63	female	Malay	Unskilled worker	Primary	155	51	155.1	52.7	21.9072	18.5-22.99
18	male	Malay	Housewife	Primary	180	80	184	72.9	21.5324	18.5-22.99
18	male	Malay	Housewife	Primary	170	94	173	75.8	25.3266	23-27.49
18	female	Malay	Housewife	Primary	160	60	161	62.2	23.996	23-27.49
18	male	Malay	Housewife	Primary	164	87	164	87.5	32.5327	>=27.5
20	female	Malay	Housewife	Primary	155	45	156	46.5	19.1075	18.5-22.99
20	male	Malay	Housewife	Primary	177	69.5	177	70.4	22.4712	18.5-22.99
21	female	Malay	Housewife	Primary	163	46	162	46.8	17.8326	<18.5
22	female	Malay	Housewife	Primary	164	52	166	51.5	18.6892	18.5-22.99
64	male	Indian	College/University student	Primary	173	73	175	73.5	24	23-27.49
18	female	Chinese	College/University student	Primary	147	38	150	39.5	17.5556	<18.5
35	male	Chinese	College/University student	Primary	165	50	169	52	18.2066	<18.5
36	female	Chinese	Retired	Primary	163	60	163	60	22.5827	18.5-22.99
37	male	Malay	College/University student	Primary	165	68	165.9	73.2	26.5961	23-27.49
37	male	Chinese	College/University student	Primary	181	88	181	89	27.1664	23-27.49
39	male	Malay	Professional worker	Primary	170	70	172	71	23.9995	23-27.49
42	female	Chinese	Retired	Primary	165	65	153	64.6	27.5962	>=27.5
48	male	Malay	Unskilled worker	Primary	165	80	167.7	83	29.5129	>=27.5
52	female	Chinese	Unskilled worker	Primary	160	53	147	52.9	24.4805	23-27.49
55	male	Chinese	Skilled worker	Primary	157	65	163.7	72.7	27.1292	23-27.49
58	male	Chinese	College/University student	Primary	168	77	171	77.5	26.5039	23-27.49
17	female	Chinese		Primary	157	64.8	157.2	64.8	26.2222	23-27.49
29	female	Chinese	Unskilled worker	Primary	157.8	62	157	61.4	24.9097	23-27.49
31	female	Chinese	Retired	Primary	154	68	157	69	27.993	>=27.5
31	male	Chinese	College/University student	Primary	178	103	178	104.3	32.9188	>=27.5
33	male	Malay	College/University student	Primary	170	73	170.4	71.3	24.5556	23-27.49
34	female	Chinese	College/University student	Primary	162	71	163	69.4	26.1207	23-27.49
34	male	Chinese	College/University student	Primary	163.3	65	163.3	68.3	25.6123	23-27.49
34	male	Chinese	Unskilled worker	Primary	173	100	172.3	100.3	33.7855	>=27.5
38	female	Indian	Skilled worker	Primary	151	70	153.4	69.6	29.5773	>=27.5
42	female	Others	Retired	Primary	155	65	157.5	63.6	25.6387	23-27.49
43	female	Chinese	College/University student	Primary	160	60	161.2	62.5	24.0519	23-27.49
43	male	Chinese	College/University student	Primary	170	90	166.9	82.2	29.5093	>=27.5
45	female	Chinese	Unskilled worker	Primary	160	65	159	67.3	26.6208	23-27.49
45	female	Others	College/University student	Primary	157	61	153	62.7	26.7846	23-27.49
47	female	Chinese	Retired	Primary	152	75	153.3	76.5	32.552	>=27.5
48	male	Indian	College/University student	Primary	164	70	164	69.8	25.9518	23-27.49
51	male	Chinese	College/University student	Primary	163	81.25	158	82.4	33.0075	>=27.5
52	male	Chinese	College/University student	Primary	158	52	159	65.7	25.9879	23-27.49
54	female	Chinese	Retired	Primary	157.2	63.4	157.2	63.4	25.6557	23-27.49
55	female	Others	Retired	Primary	157	76	153.5	76.1	32.2974	>=27.5
61	male	Indian	Unskilled worker	Primary	168	85	169	68.5	23.9838	23-27.49
62	male	Malay	Professional worker	Primary	163	69	160	69.4	27.1094	23-27.49
70	male	Malay	Professional worker	Primary	173	77	172	76.3	25.791	23-27.49
18	female	Malay	Housewife	Primary	159	58.1	159	58.4	23.1004	23-27.49
20	female	Malay	Housewife	Primary	162	58.7	162	58.7	22.367	18.5-22.99
26	male	Others	College/University student	Primary	175	78	174	77	25.4327	23-27.49
37	female	Chinese	College/University student	Primary	153	88	152	88.2	38.1752	>=27.5
38	female	Chinese	Retired	Primary	167	77	166	75.7	27.4713	23-27.49
46	female	Others	College/University student	Primary	156	69	161	69.6	26.8508	23-27.49
27	female	Malay	Unskilled worker	Primary	167	54	164	53.6	19.9286	18.5-22.99
59	male	Indian	College/University student	Primary	175	64	175	64	20.898	18.5-22.99
15	female	Indian		Primary	165	85	162	89.4	34.0649	>=27.5
57	female	Chinese	College/University student	Primary	157	59	161	63.6	24.5361	23-27.49
51	male	Malay	Skilled worker	Primary	166	74	166	75.8	27.5076	>=27.5
19	male	Chinese	College/University student	Primary	164.1	61.9	164.1	61.9	22.9865	18.5-22.99
20	male	Chinese	College/University student	Primary	154.5	55.2	154.5	55.2	23.125	23-27.49
20	female	Chinese	Retired	Primary	172	64.8	172	64.8	21.9037	18.5-22.99
20	female	Chinese	Retired	Primary	153.5	42.3	153.5	42.3	17.9524	<18.5
21	male	Malay	Housewife	Primary	170	77.2	170	77.2	26.7128	23-27.49
21	male	Chinese	Skilled worker	Primary	175	59.9	175	59.9	19.5592	18.5-22.99
21	female	Malay	Housewife	Primary	153.4	66.9	153.4	66.9	28.4299	>=27.5
23	female	Chinese	College/University student	Primary	169.2	78.1	169.2	78.1	27.2804	23-27.49
23	female	Chinese	Skilled worker	Primary	176	84	176	84	27.1178	23-27.49
24	male	Chinese	College/University student	Primary	174	57.2	174	57.2	18.8929	18.5-22.99
24	male	Chinese	College/University student	Primary	143.7	37.7	143.7	37.7	18.2569	<18.5
24	female	Chinese	Retired	Primary	159	58.5	159	58.5	23.1399	23-27.49
27	female	Chinese	Unskilled worker	Primary	157.5	52.9	159	52.9	20.9248	18.5-22.99
28	female	Chinese	College/University student	Primary	149	65	149	65	29.278	>=27.5
29	male	Chinese	Skilled worker	Primary	171	98.5	171	98.5	33.6856	>=27.5
31	male	Chinese	College/University student	Primary	161	91.5	161	91.5	35.2996	>=27.5
31	female	Indian	Unskilled worker	Primary	152.5	63.2	152.5	63.2	27.1755	23-27.49
33	male	Chinese	Retired	Primary	154.5	73.1	154.5	73.1	30.6239	>=27.5
38	female	Chinese	Housewife	Primary	156	74.3	156	74.3	30.5309	>=27.5
44	female	Chinese	Professional worker	Primary	157	62.5	157	62.5	25.356	23-27.49
45	male	Chinese	College/University student	Primary	152.3	54.3	152.3	54.3	23.4099	23-27.49
54	female	Chinese	Skilled worker	Primary	158.5	83.4	158.5	83.4	33.1977	>=27.5
61	female	Indian	Housewife	Primary	144	50	144	50	24.1127	23-27.49
20	male	Indian	College/University student	Primary	149	46	149	46	20.7198	18.5-22.99
20	male	Chinese	College/University student	Primary	164	50.1	164	50.1	18.6273	18.5-22.99
20	female	Chinese	Retired	Primary	159	59.8	159	59.8	23.6541	23-27.49
20	female	Chinese	Housewife	Primary	164	61.3	164	61.3	22.7915	18.5-22.99
20	female	Chinese	Housewife	Primary	165	57.8	165	57.8	21.2305	18.5-22.99
21	male	Chinese	Housewife	Primary	152.1	52	152.1	52	22.4773	18.5-22.99
21	male	Chinese	College/University student	Primary	165	58.3	165	58.3	21.4141	18.5-22.99
21	female	Chinese	Housewife	Primary	147.7	48.2	147.7	48.2	22.0946	18.5-22.99
21	female	Chinese	College/University student	Primary	170	63.7	170	63.7	22.0415	18.5-22.99
21	female	Chinese	Housewife	Primary	152.5	51	152.5	51	21.9296	18.5-22.99
21	female	Chinese	Retired	Primary	165	57.3	165	57.3	21.0468	18.5-22.99
21	female	Malay	Housewife	Primary	152.2	47.7	152.2	47.7	20.5916	18.5-22.99
21	female	Malay	Housewife	Primary	167	47.9	167	47.9	17.1752	<18.5
21	female	Chinese	College/University student	Primary	156.5	39.4	156.5	39.4	16.0867	<18.5
22	female	Chinese	Housewife	Primary	154.5	70.9	154.5	70.9	29.7022	>=27.5
22	female	Chinese	College/University student	Primary	168	64.6	168	64.6	22.8883	18.5-22.99
22	female	Chinese	Housewife	Primary	164.6	61	164.6	61	22.5149	18.5-22.99
22	female	Chinese	Retired	Primary	152	49.5	152	49.5	21.4249	18.5-22.99
22	female	Chinese	Housewife	Primary	153.1	49.7	153.1	49.7	21.2034	18.5-22.99
22	female	Chinese	College/University student	Primary	165	51.8	165	51.8	19.0266	18.5-22.99
22	female	Chinese	Housewife	Primary	158	42.7	158	42.7	17.1046	<18.5
23	male	Malay	Skilled worker	Primary	152	51.2	152	51.2	22.1607	18.5-22.99
23	male	Chinese	College/University student	Primary	158	41.3	158	41.3	16.5438	<18.5
23	female	Chinese	Housewife	Primary	157	70.2	157	70.2	28.4799	>=27.5
23	female	Chinese	College/University student	Primary	184	85.2	184	85.2	25.1654	23-27.49
23	female	Indian	College/University student	Primary	159	56.4	159	56.4	22.3092	18.5-22.99
24	male	Chinese	Unskilled worker	Primary	175	84.8	175	84.8	27.6898	>=27.5
24	female	Chinese	Housewife	Primary	159.4	91.6	159.4	91.6	36.0511	>=27.5
28	female	Chinese	Professional worker	Primary	160	75	160	75	29.2969	>=27.5
29	female	Chinese	Housewife	Primary	177.5	79.1	177.5	79.1	25.1061	23-27.49
29	female	Chinese	College/University student	Primary	168	60.2	168	60.2	21.3294	18.5-22.99
29	female	Chinese	College/University student	Primary	159	42.6	159	42.6	16.8506	<18.5
29	female	Chinese	Housewife	Primary	152	38	152	38	16.4474	<18.5
30	male	Chinese	Housewife	Primary	178	70	178	70	22.0932	18.5-22.99
31	male	Chinese	Unskilled worker	Primary	170.4	84.4	170.4	84.4	29.0672	>=27.5
31	female	Chinese	Housewife	Primary	162.6	64	162.6	54.1	20.4624	18.5-22.99
31	female	Malay	Retired	Primary	161.5	77.1	161.5	77.1	29.5603	>=27.5
31	female	Chinese	Retired	Primary	170.6	63.4	170.6	63.4	21.7837	18.5-22.99
32	female	Malay	Housewife	Primary	172.5	101.4	172.5	101.4	34.0769	>=27.5
33	male	Chinese	Professional worker	Primary	149	57.3	149	57.3	25.8096	23-27.49
34	male	Chinese	College/University student	Primary	163	75.4	163	75.4	28.3789	>=27.5
34	female	Chinese	Retired	Primary	158.6	107.6	158.6	107.6	42.7766	>=27.5
35	male	Chinese	College/University student	Primary	148	57	148	57	26.0226	23-27.49
35	female	Chinese	College/University student	Primary	179	91.3	179	91.3	28.4947	>=27.5
35	female	Malay	Housewife	Primary	170.5	76	170.5	76	26.1436	23-27.49
36	female	Malay	Housewife	Primary	148	42.3	148	42.3	19.3115	18.5-22.99
37	female	Chinese	Housewife	Primary	157	57	157	57	23.1247	23-27.49
38	male	Chinese	Skilled worker	Primary	160	77.5	160	77.5	30.2734	>=27.5
42	female	Chinese	College/University student	Primary	156	62.5	156	62.5	25.6821	23-27.49
46	male	Malay	College/University student	Primary	165	86.1	165	86.1	31.6253	>=27.5
46	female	Malay	College/University student	Primary	166	82.6	166	82.6	29.9753	>=27.5
46	female	Chinese	Retired	Primary	149.5	54.9	149.5	54.9	24.5635	23-27.49
47	male	Chinese	Housewife	Primary	161.5	86.3	161.5	86.3	33.0876	>=27.5
47	male	Chinese	Housewife	Primary	148	65.3	148	65.3	29.8119	>=27.5
48	female	Chinese	Professional worker	Primary	158	64.8	158	64.8	25.9574	23-27.49
48	female	Malay	College/University student	Primary	171	75	171	75	25.6489	23-27.49
49	female	Chinese	Housewife	Primary	177	60.9	177	60.9	19.4389	18.5-22.99
50	male	Chinese	College/University student	Primary	167	69.6	167	69.6	24.9561	23-27.49
52	male	Chinese	Skilled worker	Primary	154.5	81.5	154.5	81.5	34.1429	>=27.5
55	female	Chinese	Housewife	Primary	157	67.3	157	67.3	27.3033	23-27.49
56	male	Chinese	Skilled worker	Primary	169	73.1	169	73.1	25.5943	23-27.49
56	male	Chinese	Skilled worker	Primary	157.5	57.2	157.5	57.2	23.0587	23-27.49
57	male	Chinese	College/University student	Primary	166	75.7	166	75.7	27.4713	23-27.49
20	male	Malay	Housewife	Primary	166.6	58.6	166.6	58.6	21.1129	18.5-22.99
20	female	Malay	Housewife	Primary	153.2	48.7	153.2	48.7	20.7497	18.5-22.99
20	female	Chinese	Housewife	Primary	158	44.2	158	44.2	17.7055	<18.5
21	female	Chinese	Housewife	Primary	165.6	57.2	165.6	57.2	20.8581	18.5-22.99
21	female	Malay	Housewife	Primary	148.5	40	148.5	40	18.1387	<18.5
22	female	Chinese	Housewife	Primary	156.7	43.8	156.7	43.8	17.8376	<18.5
22	female	Malay	Housewife	Primary	151	33.5	151	33.5	14.6923	<18.5
23	female	Others	College/University student	Primary	158	102	158	101	40.4583	>=27.5
23	female	Malay	College/University student	Primary	152.1	65.7	152.1	65.7	28.3993	>=27.5
30	male	Chinese	Housewife	Primary	161	59.6	161	59.6	22.9929	18.5-22.99
38	female	Chinese	Housewife	Primary	162	63	162	63	24.0055	23-27.49
46	female	Chinese	Housewife	Primary	162	66.7	162	66.7	25.4153	23-27.49
21	male	Chinese	College/University student	Primary	156	47.9	156	47.9	19.6828	18.5-22.99
20	male	Chinese	College/University student	Primary	165	73	165	73	26.8136	23-27.49
39	male	Others	Unskilled worker	Primary	155	61	155	61	25.3902	23-27.49
43	male	Chinese	Professional worker	Primary	154	74	154	74	31.2026	>=27.5
43	female	Indian	Unskilled worker	Primary	150	68	150	68	30.2222	>=27.5
51	female	Chinese	Housewife	Primary	161	60	161	60	23.1473	23-27.49
58	female	Others	Housewife	Primary	163	83	163	83	31.2394	>=27.5
59	female	Chinese	Retired	Primary	168	65	170	72	24.9135	23-27.49
18	male	Chinese	College/University student	Primary	183	110	183	110	32.8466	>=27.5
19	female	Others	College/University student	Primary	160	75	160	75	29.2969	>=27.5
20	female	Chinese	College/University student	Primary	150	64	170	72	24.9135	23-27.49
20	male	Chinese	College/University student	Primary	169	85	169	85	29.7609	>=27.5
20	male	Others	College/University student	Primary	163	51	163	51	19.1953	18.5-22.99
20	male	Malay	College/University student	Primary	178	50	178	50	15.7808	<18.5
20	female	Chinese	College/University student	Primary	153	60	153	60	25.6312	23-27.49
20	female	Chinese	College/University student	Primary	153	52	153	52	22.2137	18.5-22.99
20	female	Chinese	College/University student	Primary	158	54	158	54	21.6311	18.5-22.99
21	male	Chinese	College/University student	Primary	170	87	170	87	30.1038	>=27.5
21	male	Chinese	College/University student	Primary	166	53	166	53	19.2336	18.5-22.99
21	male	Chinese	College/University student	Primary	170	45	170	72	24.9135	23-27.49
21	female	Chinese	College/University student	Primary	159	69	159	69	27.2932	23-27.49
21	female	Chinese	College/University student	Primary	167	60	167	60	21.5139	18.5-22.99
21	female	Chinese	College/University student	Primary	154	49	154	49	20.6612	18.5-22.99
21	female	Chinese	College/University student	Primary	160	45	160	45	17.5781	<18.5
22	male	Chinese	College/University student	Primary	174	65	174	65	21.4692	18.5-22.99
24	male	Chinese	College/University student	Primary	163	70	163	70	26.3465	23-27.49
24	male	Chinese	College/University student	Primary	178	39	178	39	12.3091	<18.5
27	male	Chinese	Skilled worker	Primary	160	58	160	58	22.6562	18.5-22.99
30	female	Chinese	Skilled worker	Primary	153.5	55	153.5	55	23.3424	23-27.49
33	male	Chinese	Skilled worker	Primary	161	35.6	161	35.6	13.734	<18.5
34	female	Chinese	Skilled worker	Primary	169	70	169	70	24.5089	23-27.49
36	male	Chinese	Professional worker	Primary	169	84	169	84	29.4107	>=27.5
36	female	Chinese	Skilled worker	Primary	165	40	165	40	14.6924	<18.5
41	male	Chinese	Unskilled worker	Primary	161	60	161	60	23.1473	23-27.49
45	male	Chinese	Skilled worker	Primary	170	75	170	75	25.9516	23-27.49
48	female	Chinese	Housewife	Primary	151	49	151	49	21.4903	18.5-22.99
50	male	Chinese	Skilled worker	Primary	180	75	180	75	23.1481	23-27.49
53	male	Chinese	Housewife	Primary	151	49	151	49	21.4903	18.5-22.99
55	female	Chinese	Housewife	Primary	167	72	167	72	25.8166	23-27.49
	female	Chinese	Skilled worker	Primary	155	80.8	153	79	33.7477	>=27.5
25	male	Chinese	Skilled worker	Primary	177	105	177	107	34.1537	>=27.5
28	female	Malay	Housewife	Primary	169	84	168.5	95.2	33.5303	>=27.5
30	female	Chinese	Housewife	Primary	160	62.5	161.5	62.5	23.9627	23-27.49
31	male	Chinese	Skilled worker	Primary	162	64	162	64.1	24.4246	23-27.49
31	male	Chinese	Skilled worker	Primary	170	90	168.3	90.1	31.8095	>=27.5
36	female	Malay	Skilled worker	Primary	150	41	153	41.7	17.8137	<18.5
38	female	Chinese	Skilled worker	Primary	163	80	162.3	81.2	30.8261	>=27.5
39	male	Chinese	Skilled worker	Primary	166	78	168.6	78.2	27.5101	>=27.5
40	male	Chinese	Professional worker	Primary	168	122	170	117	40.4844	>=27.5
41	female	Chinese	Skilled worker	Primary	143	70	158	73.7	29.5225	>=27.5
42	male	Indian	Skilled worker	Primary	173	75	177	77.2	24.6417	23-27.49
45	male	Others	Skilled worker	Primary	160	67	163	68.1	25.6314	23-27.49
45	female	Chinese	Skilled worker	Primary	156	101	156	101.2	41.5845	>=27.5
46	male	Chinese	Skilled worker	Primary	165	88	167	87.6	31.4102	>=27.5
47	female	Chinese	Skilled worker	Primary	149	80	150	80	35.5556	>=27.5
47	male	Malay	Skilled worker	Primary	167	75	167	73.9	26.4979	23-27.49
48	female	Malay	Unskilled worker	Primary	157	75	155	74.6	31.051	>=27.5
49	male	Chinese	Skilled worker	Primary	152.4	75	166.1	74	26.8221	23-27.49
49	female	Chinese	Skilled worker	Primary	149	59	149	59	26.5754	23-27.49
50	female	Chinese	Skilled worker	Primary	157.5	61	159	61	24.1288	23-27.49
51	female	Chinese	Housewife	Primary	152	70	153	70	29.903	>=27.5
51	female	Chinese	Skilled worker	Primary	153	109	153.2	110	46.8679	>=27.5
52	male	Chinese	Skilled worker	Primary	160	81	166	80.4	29.1769	>=27.5
52	male	Indian	Skilled worker	Primary	171	95	174	95	31.378	>=27.5
52	female	Indian	Skilled worker	Primary	152.4	62	152	60.2	26.0561	23-27.49
53	male	Chinese	Professional worker	Primary	163	80	163.5	79.9	29.889	>=27.5
53	female	Chinese	Housewife	Primary	152	68	152	68.2	29.5187	>=27.5
53	female	Chinese	Housewife	Primary	154	80	153	83	35.4564	>=27.5
54	male	Chinese	Skilled worker	Primary	159	75	160	75.5	29.4922	>=27.5
54	male	Indian	Skilled worker	Primary	164	76	164	76	28.257	>=27.5
54	female	Malay	Skilled worker	Primary	150	52	150	52	23.1111	23-27.49
54	female	Malay	Skilled worker	Primary	157.5	49	156.4	48.4	19.7866	18.5-22.99
55	female	Malay	Housewife	Primary	158	69	161.6	67.9	26.0008	23-27.49
55	female	Indian	Housewife	Primary	153	91	156	97.1	39.8997	>=27.5
55	female	Malay	Housewife	Primary	163	58	163.4	61.1	22.8843	18.5-22.99
55	male	Chinese	Professional worker	Primary	170	94	170	96	33.218	>=27.5
55	female	Malay	Retired	Primary	148	65	148	66.4	30.3141	>=27.5
56	male	Indian	Skilled worker	Primary	164	70	167	76	27.2509	23-27.49
56	female	Indian	Retired	Primary	152.4	52	154	52.4	22.0948	18.5-22.99
56	female	Chinese	Unskilled worker	Primary	150	68	151.5	59.5	25.9234	23-27.49
56	female	Chinese	Housewife	Primary	149	61	149.4	63.3	28.3598	>=27.5
56	male	Indian	Retired	Primary	162	70	162	70	26.6728	23-27.49
57	male	Chinese	Retired	Primary	161	80	162.5	81.8	30.9775	>=27.5
58	female	Chinese	Retired	Primary	151	65	153.3	62	26.382	23-27.49
58	male	Chinese	Skilled worker	Primary	170	70	171.3	69.8	23.7871	23-27.49
58	male	Chinese	Skilled worker	Primary	166	83	166	83	30.1205	>=27.5
59	female	Chinese	Professional worker	Primary	157.5	66	157	66.2	26.8571	23-27.49
59	male	Malay	Unskilled worker	Primary	180	75	179	76	23.7196	23-27.49
59	female	Indian	Retired	Primary	159	71	156.4	71.1	29.0667	>=27.5
60	male	Malay	Retired	Primary	162	67	163	67.3	25.3303	23-27.49
60	male	Chinese	Retired	Primary	154	70	155	70.5	29.3444	>=27.5
[truncated: 782 more rows]
